# Supplementary material for: Preparation, characterization and in vitro release study of drug-loaded sodium carboxy-methylcellulose/chitosan composite sponge
Source: PLoS One. 2018 Oct 22;13(10):e0206275. doi: 10.1371/journal.pone.0206275 (PMC6197682; doi:10.1371/journal.pone.0206275)
Supplement: S1 Table — (XLSX) [file pone.0206275.s001.xlsx]

## Sheet: FTIR
401.128	8.39836	17.0152	4.1642	5.63491	21.2149	5.63491
404.985	8.17704	17.0542	9.15513	5.45825	21.8839	5.45825
408.842	8.71617	17.6831	8.82937	5.36044	21.9131	5.36044
412.699	8.3266	17.904	9.15336	5.45819	21.7673	5.45819
416.556	8.55554	17.4296	9.90832	5.42662	21.6534	5.42662
420.413	9.37623	17.001	10.1517	5.47704	21.6509	5.47704
424.27	9.41187	17.7305	8.90889	5.47967	21.3511	5.47967
428.127	9.21663	18.3809	8.85847	5.50491	21.5209	5.50491
431.984	9.03485	18.4439	9.86863	5.66983	21.7337	5.66983
435.841	9.56803	18.2476	9.94246	5.62429	21.8394	5.62429
439.698	9.68588	18.1477	9.87725	5.6359	22.0068	5.6359
443.555	9.45301	18.2488	9.86884	5.72034	21.9083	5.72034
447.412	9.31449	18.3317	10.7753	5.74505	21.7529	5.74505
451.269	9.28144	18.1047	11.7586	5.72087	21.6832	5.72087
455.126	9.4947	17.7206	11.5058	5.72053	21.6051	5.72053
458.983	9.64413	17.6566	11.0976	5.75862	21.7294	5.75862
462.84	9.71636	17.8569	10.9164	5.76066	21.8961	5.76066
466.697	9.66876	18.0135	11.2839	5.72916	21.796	5.72916
470.554	9.90058	18.0687	11.5916	5.71139	21.802	5.71139
474.411	10.1624	18.1128	11.5655	5.63205	21.7477	5.63205
478.268	10.1991	18.1909	11.6404	5.6052	21.6796	5.6052
482.125	9.89071	18.2521	11.8203	5.5682	21.7059	5.5682
485.982	9.90414	18.2936	11.942	5.58823	21.6825	5.58823
489.839	10.0221	18.2744	11.8764	5.59352	21.6853	5.59352
493.696	9.95071	18.2156	11.4243	5.59222	21.7457	5.59222
497.553	9.90004	18.1218	11.1816	5.54999	21.7447	5.54999
501.41	9.85967	17.9979	11.2099	5.50804	21.7857	5.50804
505.267	9.66199	17.9056	11.3449	5.52488	21.7492	5.52488
509.124	9.4227	17.9764	11.5206	5.48382	21.6874	5.48382
512.981	9.54975	18.0385	11.4943	5.43409	21.6747	5.43409
516.838	9.51138	17.997	11.4629	5.41555	21.6972	5.41555
520.695	9.31061	17.9423	11.4503	5.36984	21.7606	5.36984
524.552	9.30404	18.0685	11.4349	5.3958	21.8061	5.3958
528.409	9.35028	18.2384	11.4382	5.35364	21.7717	5.35364
532.266	9.39148	18.2682	11.5721	5.3271	21.7664	5.3271
536.123	9.29083	18.1243	11.5432	5.31058	21.7111	5.31058
539.98	9.23776	18.0558	11.5176	5.28968	21.7132	5.28968
543.837	9.27758	18.0761	11.4848	5.26096	21.7656	5.26096
547.694	9.37821	18.0981	11.5087	5.22788	21.7927	5.22788
551.551	9.44288	17.9978	11.5401	5.19839	21.7826	5.19839
555.408	9.53023	17.8859	11.5077	5.19614	21.7471	5.19614
559.265	9.49923	17.8712	11.6199	5.16637	21.7301	5.16637
563.122	9.43607	17.9337	11.804	5.1486	21.7226	5.1486
566.979	9.38668	18.0159	11.8346	5.11675	21.7046	5.11675
570.836	9.38269	18.0501	11.7589	5.09367	21.7044	5.09367
574.693	9.45691	18.0548	11.7158	5.08326	21.7151	5.08326
578.55	9.62296	18.1216	11.805	5.09438	21.7163	5.09438
582.407	9.72301	18.2393	11.9517	5.06954	21.7198	5.06954
586.264	9.65634	18.2761	12.0186	5.04979	21.7378	5.04979
590.12	9.64468	18.2725	12.0806	5.05774	21.715	5.05774
593.977	9.63799	18.2717	12.1212	5.05497	21.6914	5.05497
597.835	9.57305	18.2514	12.2129	5.03774	21.6838	5.03774
601.692	9.5084	18.2224	12.281	5.02867	21.7074	5.02867
605.548	9.49751	18.2342	12.2621	5.00481	21.7503	5.00481
609.405	9.58477	18.2744	12.3007	4.98869	21.7865	4.98869
613.263	9.60323	18.3066	12.3896	4.93404	21.7939	4.93404
617.12	9.47213	18.3144	12.4851	4.84656	21.8072	4.84656
620.977	9.35449	18.3275	12.5155	4.7529	21.8178	4.7529
624.833	9.2891	18.3711	12.4765	4.7203	21.8363	4.7203
628.691	9.24263	18.4242	12.5004	4.74538	21.8713	4.74538
632.548	9.22727	18.4595	12.5066	4.76779	21.9058	4.76779
636.404	9.1887	18.4449	12.4664	4.74872	21.9245	4.74872
640.261	9.09624	18.4494	12.4707	4.67048	21.9359	4.67048
644.119	9.041	18.5041	12.5232	4.52133	21.9579	4.52133
647.976	9.13776	18.561	12.6341	4.3735	21.9718	4.3735
651.832	9.23032	18.5603	12.6734	4.26739	21.967	4.26739
655.689	9.34569	18.5683	12.6852	4.2688	21.9654	4.2688
659.547	9.49767	18.6461	12.7028	4.35317	21.9623	4.35317
663.404	9.55991	18.7495	12.766	4.48626	21.9538	4.48626
667.26	9.61053	18.8211	12.8675	4.65432	21.9517	4.65432
671.117	9.61816	18.8948	13.016	4.81462	21.9626	4.81462
674.975	9.64076	18.9403	13.2234	4.91401	21.9839	4.91401
678.832	9.63574	19.0044	13.2867	5.01055	22.0093	5.01055
682.688	9.67692	19.078	13.3085	5.06516	22.0256	5.06516
686.545	9.7503	19.1296	13.3536	5.11225	22.0411	5.11225
690.403	9.79867	19.1514	13.4263	5.13721	22.0464	5.13721
694.26	9.78311	19.1792	13.4726	5.16756	22.0332	5.16756
698.116	9.77182	19.1994	13.4733	5.18833	22.0229	5.18833
701.973	9.81777	19.2264	13.5052	5.21067	21.9998	5.21067
705.83	9.80227	19.2449	13.5974	5.22526	21.9831	5.22526
709.688	9.78683	19.2929	13.6614	5.23233	21.9987	5.23233
713.544	9.81253	19.3479	13.6817	5.25351	22.0138	5.25351
717.402	9.86554	19.4145	13.6838	5.28356	22.0362	5.28356
721.258	9.87721	19.4882	13.78	5.3164	22.0603	5.3164
725.115	9.90157	19.5642	13.9461	5.35113	22.0832	5.35113
728.972	9.89919	19.634	14.0774	5.37414	22.126	5.37414
732.83	9.87155	19.6856	14.1382	5.41498	22.1753	5.41498
736.686	9.88388	19.7106	14.1406	5.43437	22.2312	5.43437
740.543	9.86128	19.726	14.2016	5.46333	22.3094	5.46333
744.4	9.84277	19.7442	14.2668	5.48699	22.3855	5.48699
748.257	9.85422	19.7318	14.269	5.51242	22.4702	5.51242
752.114	9.83685	19.69	14.2367	5.53552	22.5552	5.53552
755.971	9.80485	19.6287	14.2737	5.57182	22.64	5.57182
759.828	9.76463	19.5804	14.3799	5.59849	22.7124	5.59849
763.685	9.76631	19.5738	14.4394	5.62281	22.7489	5.62281
767.542	9.78676	19.5748	14.4205	5.65333	22.7944	5.65333
771.399	9.7673	19.6058	14.3965	5.69038	22.8425	5.69038
775.256	9.7077	19.6665	14.4014	5.7168	22.8734	5.7168
779.113	9.66974	19.7494	14.3847	5.74996	22.9003	5.74996
782.971	9.66815	19.8035	14.3548	5.77608	22.9077	5.77608
786.827	9.61648	19.8298	14.336	5.81616	22.9059	5.81616
790.684	9.55649	19.8204	14.3126	5.85247	22.9195	5.85247
794.541	9.54043	19.7942	14.2859	5.89391	22.9317	5.89391
798.398	9.47042	19.7628	14.2814	5.93226	22.9476	5.93226
802.255	9.4486	19.7617	14.2975	5.97959	22.9582	5.97959
806.112	9.45388	19.7768	14.2911	6.01703	22.9475	6.01703
809.969	9.45758	19.791	14.2215	6.05731	22.9471	6.05731
813.826	9.4846	19.8106	14.1817	6.09944	22.9522	6.09944
817.683	9.55265	19.8482	14.2077	6.14837	22.9761	6.14837
821.54	9.62872	19.8833	14.2549	6.19543	23.0056	6.19543
825.397	9.69657	19.9005	14.2431	6.25841	23.0196	6.25841
829.254	9.78949	19.8959	14.1789	6.30768	23.0288	6.30768
833.111	9.87199	19.8725	14.1475	6.3655	23.0292	6.3655
836.968	9.91991	19.8402	14.15	6.419	23.0152	6.419
840.825	9.97067	19.8191	14.1564	6.47429	23.0118	6.47429
844.682	10.0519	19.798	14.1187	6.52294	22.9984	6.52294
848.539	10.15	19.7648	14.0528	6.57376	22.9691	6.57376
852.396	10.203	19.7326	14.0047	6.61866	22.9381	6.61866
856.253	10.2297	19.703	13.9448	6.67623	22.9011	6.67623
860.11	10.2241	19.679	13.8243	6.71396	22.8657	6.71396
863.967	10.1979	19.6677	13.6523	6.737	22.8124	6.737
867.824	10.0939	19.6355	13.5025	6.69997	22.739	6.69997
871.681	9.9038	19.5593	13.3628	6.61218	22.6526	6.61218
875.538	9.84477	19.4604	13.111	6.56778	22.5368	6.56778
879.395	10.0337	19.3702	12.9047	6.65562	22.4423	6.65562
883.252	10.2354	19.2925	12.8464	6.74005	22.361	6.74005
887.109	10.3318	19.223	12.833	6.77384	22.2658	6.77384
890.966	10.3197	19.1599	12.7849	6.76692	22.173	6.76692
894.823	10.3023	19.1255	12.7345	6.76825	22.0959	6.76825
898.68	10.3149	19.119	12.7167	6.78874	22.0541	6.78874
902.537	10.3549	19.1207	12.7396	6.83763	22.051	6.83763
906.394	10.3953	19.1081	12.7781	6.87307	22.0411	6.87307
910.251	10.4018	19.0815	12.8136	6.89183	22.0354	6.89183
914.108	10.376	19.0511	12.8111	6.85849	22.038	6.85849
917.965	10.3403	19.0181	12.7639	6.76107	22.0377	6.76107
921.822	10.2839	18.9856	12.6894	6.57022	22.036	6.57022
925.679	10.2381	18.9479	12.6091	6.40313	22.0269	6.40313
929.536	10.241	18.8935	12.5272	6.38655	21.9972	6.38655
933.393	10.3089	18.8245	12.4391	6.52223	21.9553	6.52223
937.25	10.3636	18.7482	12.3434	6.66101	21.9098	6.66101
941.107	10.3916	18.6687	12.235	6.74792	21.8875	6.74792
944.964	10.3571	18.5924	12.1434	6.77651	21.8714	6.77651
948.821	10.3238	18.5214	12.1265	6.78959	21.8447	6.78959
952.678	10.3136	18.4448	12.1336	6.77648	21.8082	6.77648
956.535	10.3153	18.3693	12.0954	6.75774	21.7725	6.75774
960.392	10.2974	18.312	12.0275	6.7211	21.7395	6.7211
964.249	10.2673	18.255	11.9758	6.6692	21.7193	6.6692
968.106	10.2018	18.2015	11.9153	6.57813	21.6913	6.57813
971.963	10.1182	18.1425	11.8292	6.47485	21.6656	6.47485
975.82	10.0318	18.0877	11.7065	6.34669	21.6364	6.34669
979.677	9.95007	18.0296	11.6134	6.21377	21.6025	6.21377
983.534	9.86259	17.9704	11.5626	6.07804	21.5679	6.07804
987.391	9.77732	17.897	11.5017	5.96292	21.547	5.96292
991.248	9.71451	17.8232	11.4216	5.87399	21.5312	5.87399
995.105	9.66194	17.7669	11.3514	5.80912	21.5154	5.80912
998.962	9.59802	17.7278	11.3323	5.73128	21.5083	5.73128
1002.82	9.53815	17.6836	11.3353	5.63347	21.514	5.63347
1006.68	9.45985	17.6247	11.3089	5.48265	21.5113	5.48265
1010.53	9.35005	17.5585	11.2819	5.28112	21.5069	5.28112
1014.39	9.2329	17.5158	11.2487	5.05923	21.5019	5.05923
1018.25	9.15121	17.4982	11.23	4.90894	21.4969	4.90894
1022.1	9.14664	17.4949	11.2055	4.90134	21.4928	4.90134
1025.96	9.22367	17.4902	11.205	5.02785	21.5042	5.02785
1029.82	9.31267	17.4894	11.2247	5.19397	21.5141	5.19397
1033.67	9.38349	17.4971	11.2425	5.32792	21.5214	5.32792
1037.53	9.4339	17.5149	11.2708	5.39124	21.5196	5.39124
1041.39	9.44832	17.5265	11.3093	5.39326	21.518	5.39326
1045.25	9.41234	17.5315	11.32	5.3258	21.5141	5.3258
1049.1	9.36938	17.5255	11.3074	5.25191	21.5206	5.25191
1052.96	9.35785	17.51	11.2512	5.22376	21.521	5.22376
1056.82	9.39095	17.4817	11.2077	5.26025	21.5228	5.26025
1060.67	9.43432	17.4569	11.1997	5.31013	21.5263	5.31013
1064.53	9.45156	17.4483	11.2133	5.35291	21.5312	5.35291
1068.39	9.46652	17.4552	11.2342	5.37413	21.5376	5.37413
1072.24	9.48589	17.4602	11.2564	5.38477	21.5508	5.38477
1076.1	9.48571	17.4724	11.3064	5.38779	21.5591	5.38779
1079.96	9.46901	17.4756	11.3642	5.39365	21.5697	5.39365
1083.82	9.44621	17.4691	11.3595	5.40082	21.5782	5.40082
1087.67	9.42626	17.4594	11.331	5.42036	21.5945	5.42036
1091.53	9.39975	17.4754	11.3363	5.43396	21.6034	5.43396
1095.39	9.39953	17.5212	11.3902	5.4566	21.6077	5.4566
1099.24	9.38288	17.6	11.4425	5.47197	21.6042	5.47197
1103.1	9.36939	17.7024	11.4875	5.50022	21.6031	5.50022
1106.96	9.36012	17.8183	11.5544	5.51947	21.5972	5.51947
1110.82	9.34452	17.9231	11.6493	5.53152	21.5984	5.53152
1114.67	9.32782	18.0157	11.7282	5.54092	21.5974	5.54092
1118.53	9.31187	18.0917	11.7852	5.56445	21.6077	5.56445
1122.39	9.30374	18.1389	11.82	5.59571	21.6168	5.59571
1126.24	9.31454	18.1578	11.8731	5.64063	21.6229	5.64063
1130.1	9.31574	18.1724	11.9388	5.68584	21.6315	5.68584
1133.96	9.30648	18.1901	11.9869	5.72359	21.6467	5.72359
1137.81	9.29886	18.1952	12.0097	5.71723	21.6645	5.71723
1141.67	9.27941	18.1768	12.0304	5.66362	21.6866	5.66362
1145.53	9.2287	18.149	12.0285	5.57543	21.7009	5.57543
1149.38	9.19659	18.1266	11.9955	5.5103	21.7217	5.5103
1153.24	9.17193	18.1425	11.9344	5.48821	21.7331	5.48821
1157.1	9.15723	18.2051	11.8857	5.52548	21.7396	5.52548
1160.96	9.17137	18.2921	11.8864	5.60377	21.7498	5.60377
1164.81	9.20889	18.3814	11.9476	5.71556	21.7672	5.71556
1168.67	9.23736	18.4687	12.0586	5.83492	21.8006	5.83492
1172.53	9.27519	18.5398	12.1959	5.95239	21.8671	5.95239
1176.38	9.32511	18.5978	12.3407	6.04804	21.955	6.04804
1180.24	9.36863	18.6511	12.5155	6.13508	22.0772	6.13508
1184.1	9.39814	18.6987	12.7113	6.20144	22.2366	6.20144
1187.95	9.41439	18.7412	12.9242	6.25345	22.4539	6.25345
1191.81	9.41472	18.7825	13.1321	6.26763	22.7045	6.26763
1195.67	9.4279	18.8041	13.3199	6.25959	22.9151	6.25959
1199.53	9.42046	18.7864	13.4694	6.24131	23.0329	6.24131
1203.38	9.41222	18.727	13.5766	6.23137	23.0922	6.23137
1207.24	9.41164	18.6498	13.6381	6.22694	23.1751	6.22694
1211.1	9.40278	18.589	13.6449	6.22289	23.3314	6.22289
1214.95	9.38593	18.5634	13.6382	6.1996	23.5391	6.1996
1218.81	9.36352	18.5679	13.6463	6.16428	23.7346	6.16428
1222.67	9.33017	18.5855	13.6625	6.1069	23.8353	6.1069
1226.53	9.29525	18.6033	13.6639	6.04799	23.8081	6.04799
1230.38	9.26069	18.6148	13.6211	5.98087	23.6922	5.98087
1234.24	9.21412	18.6183	13.5478	5.91245	23.5479	5.91245
1238.1	9.15573	18.6238	13.476	5.83807	23.4153	5.83807
1241.95	9.11168	18.6246	13.4042	5.76954	23.313	5.76954
1245.81	9.06466	18.63	13.3358	5.69969	23.2234	5.69969
1249.67	9.02217	18.6482	13.2816	5.6408	23.1331	5.6408
1253.52	8.98861	18.6792	13.2585	5.58644	23.0254	5.58644
1257.38	8.96426	18.7166	13.273	5.54013	22.9005	5.54013
1261.24	8.93642	18.7625	13.3144	5.50254	22.7809	5.50254
1265.1	8.91351	18.8165	13.3821	5.4822	22.6903	5.4822
1268.95	8.89043	18.8826	13.4585	5.46903	22.6483	5.46903
1272.81	8.87876	18.9501	13.5447	5.46052	22.6542	5.46052
1276.67	8.86612	19.0062	13.6253	5.43596	22.6773	5.43596
1280.52	8.83615	19.0502	13.6744	5.39208	22.6959	5.39208
1284.38	8.79531	19.0832	13.6598	5.3207	22.6823	5.3207
1288.24	8.74853	19.1042	13.5624	5.23212	22.6295	5.23212
1292.09	8.70059	19.1052	13.4047	5.13415	22.5529	5.13415
1295.95	8.65708	19.0867	13.2249	5.04796	22.4671	5.04796
1299.81	8.61093	19.0605	13.058	4.97101	22.3728	4.97101
1303.66	8.56342	19.0392	12.9199	4.90767	22.2692	4.90767
1307.52	8.52507	19.0373	12.8131	4.84441	22.1581	4.84441
1311.38	8.49215	19.0447	12.7475	4.78217	22.0572	4.78217
1315.24	8.44518	19.0451	12.7093	4.71544	21.9686	4.71544
1319.09	8.396	19.0293	12.681	4.64906	21.9056	4.64906
1322.95	8.35269	19.007	12.6556	4.58923	21.8674	4.58923
1326.81	8.31772	18.991	12.6485	4.5323	21.8546	4.5323
1330.66	8.28155	18.9853	12.6681	4.45536	21.8632	4.45536
1334.52	8.22172	18.9864	12.71	4.34599	21.8926	4.34599
1338.38	8.13234	18.9771	12.7531	4.16964	21.935	4.16964
1342.23	8.10084	18.9504	12.7781	4.01187	22.0041	4.01187
1346.09	8.11839	18.9202	12.772	3.99351	22.088	3.99351
1349.95	8.12412	18.8736	12.7447	4.0714	22.1573	4.0714
1353.81	8.11023	18.8231	12.6858	4.14619	22.213	4.14619
1357.66	8.07102	18.7728	12.6018	4.1627	22.2458	4.1627
1361.52	8.00133	18.7218	12.5024	4.10756	22.2458	4.10756
1365.38	7.92699	18.6709	12.3916	4.01411	22.2193	4.01411
1369.23	7.87564	18.6409	12.2727	3.92195	22.171	3.92195
1373.09	7.7894	18.6143	12.1876	3.80524	22.1351	3.80524
1376.95	7.67452	18.5973	12.0826	3.65309	22.1005	3.65309
1380.81	7.56987	18.5939	11.9897	3.50351	22.0756	3.50351
1384.66	7.45375	18.6097	11.9603	3.33358	22.0536	3.33358
1388.52	7.28531	18.6451	11.9783	3.10487	22.0306	3.10487
1392.38	7.1305	18.69	12.0118	2.88819	21.9851	2.88819
1396.23	6.91894	18.7297	12.038	2.60639	21.9378	2.60639
1400.09	6.69531	18.7467	12.0047	2.30969	21.8629	2.30969
1403.95	6.48115	18.7365	11.9428	2.07743	21.7962	2.07743
1407.8	6.25987	18.707	11.857	1.88751	21.7473	1.88751
1411.66	6.10227	18.6738	11.7376	1.78082	21.7112	1.78082
1415.52	6.04788	18.6453	11.6295	1.75953	21.6868	1.75953
1419.38	6.05173	18.6211	11.5655	1.81487	21.6792	1.81487
1423.23	6.11373	18.6273	11.515	1.92264	21.6725	1.92264
1427.09	6.19044	18.6549	11.5166	2.03992	21.6882	2.03992
1430.95	6.27979	18.6989	11.5567	2.18346	21.7087	2.18346
1434.8	6.36013	18.7561	11.6215	2.34303	21.7412	2.34303
1438.66	6.43584	18.8258	11.698	2.52794	21.7853	2.52794
1442.52	6.50138	18.8878	11.7993	2.66932	21.8628	2.66932
1446.37	6.56965	18.946	11.8821	2.80659	21.9186	2.80659
1450.23	6.63776	18.9946	11.9421	2.94823	21.9738	2.94823
1454.09	6.7006	19.025	11.9826	3.0446	22.0207	3.0446
1457.94	6.74522	19.0748	12.021	3.17453	22.0692	3.17453
1461.8	6.79495	19.1327	12.0898	3.25049	22.1625	3.25049
1465.66	6.83653	19.1889	12.1865	3.29382	22.2606	3.29382
1469.52	6.87366	19.2307	12.2636	3.31987	22.3646	3.31987
1473.37	6.89191	19.2269	12.3176	3.33049	22.4763	3.33049
1477.23	6.92739	19.1472	12.341	3.32817	22.6418	3.32817
1481.09	6.9671	19.0424	12.323	3.32485	22.837	3.32485
1484.94	6.99272	18.9113	12.2636	3.30644	22.9981	3.30644
1488.8	6.99414	18.711	12.1544	3.27018	23.151	3.27018
1492.66	6.99458	18.5273	11.948	3.22112	23.3286	3.22112
1496.52	7.01342	18.4032	11.7821	3.17893	23.4591	3.17893
1500.37	7.01786	18.2864	11.6879	3.11715	23.5415	3.11715
1504.23	7.03851	18.2305	11.588	3.08309	23.5804	3.08309
1508.09	6.99088	18.1639	11.5533	2.95927	23.6037	2.95927
1511.94	6.97693	18.144	11.4732	2.87755	23.5343	2.87755
1515.8	6.96707	18.165	11.4658	2.80923	23.4866	2.80923
1519.66	6.92071	18.1915	11.5153	2.69325	23.4157	2.69325
1523.51	6.85194	18.2916	11.5525	2.54412	23.3006	2.54412
1527.37	6.81916	18.4092	11.64	2.4268	23.1041	2.4268
1531.23	6.77542	18.5568	11.7432	2.31505	22.9633	2.31505
1535.09	6.71774	18.7266	11.8679	2.18767	22.8167	2.18767
1538.94	6.63779	18.8983	11.985	2.0584	22.6696	2.0584
1542.8	6.44865	19.1481	12.0847	1.82768	22.5171	1.82768
1546.66	6.37582	19.2616	12.2239	1.72393	22.2608	1.72393
1550.51	6.31741	19.3312	12.3355	1.63769	22.1307	1.63769
1554.37	6.26304	19.3697	12.3866	1.56581	22.0368	1.56581
1558.23	6.15381	19.3212	12.4022	1.46048	21.9456	1.46048
1562.08	6.09446	19.2333	12.3154	1.41536	21.8235	1.41536
1565.94	6.10621	19.184	12.2419	1.4012	21.7113	1.4012
1569.8	6.12593	19.0743	12.2225	1.40246	21.6697	1.40246
1573.65	6.16935	18.9635	12.1506	1.40857	21.6257	1.40857
1577.51	6.25124	18.8151	12.0866	1.45806	21.5951	1.45806
1581.37	6.34053	18.6969	11.9919	1.50828	21.58	1.50828
1585.23	6.45263	18.5949	11.921	1.58038	21.5685	1.58038
1589.08	6.56354	18.4851	11.8596	1.66637	21.5697	1.66637
1592.94	6.65818	18.3858	11.7834	1.78438	21.569	1.78438
1596.8	6.74203	18.2939	11.7133	1.91293	21.5726	1.91293
1600.65	6.81877	18.223	11.6379	2.05615	21.5772	2.05615
1604.51	6.87759	18.1609	11.576	2.19421	21.585	2.19421
1608.37	6.92402	18.12	11.5236	2.33835	21.586	2.33835
1612.22	6.9541	18.0903	11.4896	2.44359	21.5941	2.44359
1616.08	6.95721	18.0729	11.461	2.5355	21.5993	2.5355
1619.94	6.95255	18.0492	11.4269	2.60203	21.6122	2.60203
1623.8	6.93762	18.0609	11.3774	2.6419	21.6167	2.6419
1627.65	6.87682	18.0823	11.385	2.65504	21.6276	2.65504
1631.51	6.82257	18.1315	11.3775	2.66017	21.6344	2.66017
1635.37	6.70667	18.1935	11.403	2.65255	21.6468	2.65255
1639.22	6.62526	18.2887	11.4223	2.64362	21.6585	2.64362
1643.08	6.67042	18.3429	11.4771	2.64267	21.6843	2.64267
1646.94	6.75952	18.4325	11.5371	2.64314	21.6958	2.64314
1650.8	6.83494	18.5073	11.6266	2.64106	21.7255	2.64106
1654.65	6.91453	18.6081	11.6886	2.65946	21.7559	2.65946
1658.51	6.98328	18.6625	11.8628	2.68047	21.8269	2.68047
1662.37	7.04274	18.7329	12.0034	2.71373	21.8749	2.71373
1666.22	7.08611	18.7961	12.2001	2.75226	21.9466	2.75226
1670.08	7.12198	18.8757	12.3893	2.80868	22.0215	2.80868
1673.94	7.13482	18.9432	12.6354	2.87133	22.1315	2.87133
1677.79	7.16414	19.0094	12.8868	2.93978	22.2595	2.93978
1681.65	7.17951	19.0324	13.1319	3.00046	22.3882	3.00046
1685.51	7.1654	19.0104	13.296	3.11042	22.5091	3.11042
1689.37	7.18986	18.9407	13.4854	3.1914	22.7546	3.1914
1693.22	7.23051	18.8772	13.5445	3.26852	22.9333	3.26852
1697.08	7.23209	18.731	13.5932	3.35998	23.0951	3.35998
1700.94	7.21604	18.5394	13.5198	3.48993	23.3084	3.48993
1704.79	7.23225	18.4128	13.3708	3.57956	23.6347	3.57956
1708.65	7.28271	18.3209	13.2064	3.67993	23.8578	3.67993
1712.51	7.35114	18.2632	13.0816	3.75473	24.101	3.75473
1716.36	7.42953	18.196	12.9889	3.86304	24.2709	3.86304
1720.22	7.5369	18.1421	12.8605	3.96175	24.5393	3.96175
1724.08	7.64249	18.1398	12.7436	4.04356	24.7949	4.04356
1727.93	7.71857	18.145	12.7282	4.11092	24.995	4.11092
1731.79	7.77619	18.172	12.7128	4.19322	25.1732	4.19322
1735.65	7.80824	18.2211	12.7273	4.26386	25.4133	4.26386
1739.51	7.86931	18.2915	12.7715	4.33283	25.6865	4.33283
1743.36	7.92221	18.3775	12.8742	4.38328	25.9583	4.38328
1747.22	7.97151	18.5075	12.9867	4.44443	26.2191	4.44443
1751.08	7.99649	18.6995	13.1538	4.49116	26.5389	4.49116
1754.93	8.04444	18.9112	13.4013	4.5421	26.8928	4.5421
1758.79	8.07513	19.1829	13.6759	4.57854	27.2198	4.57854
1762.65	8.09923	19.5863	13.9716	4.62024	27.5194	4.62024
1766.51	8.12359	19.9882	14.3501	4.64945	27.8747	4.64945
1770.36	8.14398	20.5009	14.7112	4.68389	28.1461	4.68389
1774.22	8.14363	21.1513	15.1357	4.70226	28.442	4.70226
1778.08	8.18072	21.6127	15.6292	4.73188	28.731	4.73188
1781.93	8.19179	22.0494	15.9961	4.74798	28.9582	4.74798
1785.79	8.19984	22.4176	16.3249	4.76963	29.1556	4.76963
1789.65	8.20449	22.6807	16.6056	4.78291	29.3508	4.78291
1793.5	8.19456	22.8981	16.8083	4.79561	29.4965	4.79561
1797.36	8.20675	23.041	16.9557	4.80482	29.6536	4.80482
1801.22	8.22819	23.1331	17.0544	4.82213	29.774	4.82213
1805.08	8.24252	23.1982	17.1177	4.83388	29.9069	4.83388
1808.93	8.26124	23.2365	17.1647	4.84933	30.013	4.84933
1812.79	8.26471	23.2478	17.1902	4.85196	30.122	4.85196
1816.65	8.28074	23.2604	17.1755	4.86186	30.196	4.86186
1820.5	8.28738	23.2663	17.1679	4.86506	30.2792	4.86506
1824.36	8.29206	23.2642	17.1508	4.8719	30.344	4.8719
1828.22	8.28141	23.2342	17.1263	4.86475	30.418	4.86475
1832.07	8.28153	23.2041	17.0748	4.86245	30.4587	4.86245
1835.93	8.29089	23.1865	17.0329	4.8593	30.5143	4.8593
1839.79	8.30281	23.1712	17.01	4.86303	30.5618	4.86303
1843.64	8.29488	23.1257	16.987	4.85788	30.6226	4.85788
1847.5	8.28777	23.063	16.9231	4.85375	30.6507	4.85375
1851.36	8.29556	23.0294	16.845	4.8545	30.6779	4.8545
1855.22	8.30525	22.9912	16.803	4.85847	30.7068	4.85847
1859.07	8.30933	22.9412	16.7523	4.85707	30.7416	4.85707
1862.93	8.31817	22.8973	16.6854	4.85958	30.7537	4.85958
1866.79	8.31115	22.8443	16.6347	4.852	30.778	4.852
1870.64	8.28938	22.758	16.5719	4.84025	30.7804	4.84025
1874.5	8.29329	22.7095	16.4507	4.83551	30.7616	4.83551
1878.36	8.30089	22.6575	16.38	4.83083	30.7593	4.83083
1882.21	8.29844	22.5992	16.311	4.82063	30.7617	4.82063
1886.07	8.29261	22.5404	16.2346	4.8128	30.7444	4.8128
1889.93	8.2777	22.4729	16.1629	4.79922	30.7345	4.79922
1893.79	8.26967	22.4052	16.0704	4.78919	30.6993	4.78919
1897.64	8.26198	22.3462	15.9771	4.77529	30.6702	4.77529
1901.5	8.25604	22.2887	15.8937	4.76356	30.6318	4.76356
1905.36	8.24897	22.2348	15.8138	4.74996	30.5978	4.74996
1909.21	8.23563	22.1699	15.7399	4.73414	30.5545	4.73414
1913.07	8.22829	22.1142	15.6525	4.7166	30.502	4.7166
1916.93	8.22071	22.06	15.5752	4.70219	30.4458	4.70219
1920.79	8.19814	21.9947	15.5029	4.67684	30.4	4.67684
1924.64	8.17934	21.9309	15.4105	4.65277	30.3276	4.65277
1928.5	8.16495	21.8772	15.3241	4.62949	30.2638	4.62949
1932.36	8.1509	21.8201	15.2486	4.60552	30.2041	4.60552
1936.21	8.13386	21.7625	15.167	4.58094	30.1462	4.58094
1940.07	8.11954	21.7077	15.0896	4.56215	30.081	4.56215
1943.93	8.09707	21.6411	15.0205	4.53726	30.021	4.53726
1947.78	8.08605	21.5831	14.9344	4.52092	29.9325	4.52092
1951.64	8.07791	21.5339	14.8581	4.50708	29.8646	4.50708
1955.5	8.07094	21.4831	14.7909	4.4932	29.8002	4.4932
1959.36	8.05735	21.4349	14.7185	4.47755	29.7356	4.47755
1963.21	8.04821	21.3903	14.6541	4.4641	29.6644	4.4641
1967.07	8.03312	21.3422	14.5975	4.44507	29.601	4.44507
1970.93	8.01862	21.295	14.5307	4.42661	29.5277	4.42661
1974.78	8.00614	21.2544	14.4682	4.40814	29.4618	4.40814
1978.64	7.9905	21.2105	14.4224	4.38891	29.4012	4.38891
1982.5	7.97461	21.1671	14.3725	4.36856	29.3427	4.36856
1986.35	7.96152	21.1253	14.3203	4.34911	29.2802	4.34911
1990.21	7.94577	21.0834	14.2698	4.32669	29.2233	4.32669
1994.07	7.92683	21.0362	14.2185	4.30551	29.1571	4.30551
1997.92	7.91393	20.999	14.1621	4.28701	29.0855	4.28701
2001.78	7.90255	20.9622	14.1183	4.26822	29.022	4.26822
2005.64	7.88442	20.9286	14.0695	4.24697	28.956	4.24697
2009.49	7.86573	20.8939	14.0255	4.22557	28.882	4.22557
2013.35	7.85399	20.8641	13.9833	4.2042	28.8086	4.2042
2017.21	7.83813	20.8302	13.9454	4.18182	28.7324	4.18182
2021.07	7.82052	20.8019	13.905	4.15912	28.6538	4.15912
2024.92	7.80464	20.7765	13.8664	4.13824	28.5727	4.13824
2028.78	7.78715	20.7531	13.8349	4.11536	28.4969	4.11536
2032.64	7.77403	20.7297	13.8104	4.09399	28.4177	4.09399
2036.49	7.75862	20.7126	13.7871	4.07129	28.3416	4.07129
2040.35	7.74049	20.6969	13.769	4.04967	28.2667	4.04967
2044.21	7.72349	20.6833	13.7476	4.02568	28.1959	4.02568
2048.07	7.71303	20.6719	13.7296	4.00529	28.1221	4.00529
2051.92	7.69852	20.6649	13.7159	3.98474	28.0537	3.98474
2055.78	7.67965	20.6603	13.7057	3.96462	27.9881	3.96462
2059.64	7.66067	20.6597	13.6968	3.94516	27.9258	3.94516
2063.49	7.64381	20.6584	13.689	3.92562	27.8655	3.92562
2067.35	7.62964	20.6587	13.6831	3.90525	27.8088	3.90525
2071.21	7.61947	20.661	13.6801	3.88634	27.7503	3.88634
2075.06	7.60285	20.6659	13.6754	3.8683	27.697	3.8683
2078.92	7.58735	20.6679	13.6717	3.84925	27.6451	3.84925
2082.78	7.57282	20.672	13.6659	3.82946	27.5968	3.82946
2086.64	7.55691	20.6757	13.6641	3.81103	27.5448	3.81103
2090.49	7.53856	20.6813	13.6676	3.79109	27.4898	3.79109
2094.35	7.52032	20.6856	13.672	3.77315	27.4343	3.77315
2098.21	7.50381	20.6918	13.6706	3.75261	27.3805	3.75261
2102.06	7.49153	20.695	13.6682	3.73352	27.3254	3.73352
2105.92	7.47567	20.6981	13.6685	3.71619	27.2692	3.71619
2109.78	7.45903	20.7003	13.6723	3.69833	27.2124	3.69833
2113.64	7.44244	20.7039	13.6716	3.68075	27.158	3.68075
2117.49	7.42676	20.7045	13.6703	3.66247	27.1006	3.66247
2121.35	7.40874	20.7036	13.6714	3.64507	27.0451	3.64507
2125.21	7.39479	20.7008	13.6789	3.62958	26.9948	3.62958
2129.06	7.38008	20.6983	13.6807	3.61456	26.9493	3.61456
2132.92	7.36577	20.6942	13.6784	3.59901	26.9067	3.59901
2136.78	7.35168	20.6887	13.6757	3.58357	26.8679	3.58357
2140.63	7.33651	20.6825	13.6772	3.57063	26.833	3.57063
2144.49	7.32464	20.6784	13.6834	3.55771	26.803	3.55771
2148.35	7.3156	20.675	13.6921	3.54456	26.7772	3.54456
2152.2	7.30355	20.6729	13.6944	3.53223	26.7559	3.53223
2156.06	7.2915	20.6702	13.6924	3.52136	26.7389	3.52136
2159.92	7.27953	20.6688	13.6984	3.51076	26.7239	3.51076
2163.78	7.26873	20.6654	13.7129	3.50013	26.7106	3.50013
2167.63	7.25957	20.6648	13.7203	3.48896	26.7023	3.48896
2171.49	7.25412	20.6629	13.7226	3.47894	26.6939	3.47894
2175.35	7.24571	20.6603	13.7249	3.46947	26.6861	3.46947
2179.2	7.23498	20.654	13.7334	3.45989	26.6803	3.45989
2183.06	7.22557	20.6487	13.7363	3.44999	26.6778	3.44999
2186.92	7.21734	20.6418	13.7311	3.44149	26.6765	3.44149
2190.77	7.20875	20.6348	13.7208	3.43418	26.6739	3.43418
2194.63	7.19958	20.6264	13.7135	3.42694	26.6697	3.42694
2198.49	7.1877	20.6175	13.7076	3.4199	26.6652	3.4199
2202.34	7.18131	20.6065	13.7002	3.4125	26.6596	3.4125
2206.2	7.17764	20.5966	13.6894	3.40646	26.6542	3.40646
2210.06	7.1698	20.5877	13.6754	3.39996	26.6472	3.39996
2213.92	7.16197	20.5761	13.6589	3.39329	26.6395	3.39329
2217.77	7.1526	20.5645	13.6443	3.38878	26.6313	3.38878
2221.63	7.1437	20.5525	13.6309	3.38354	26.6211	3.38354
2225.49	7.13797	20.5406	13.6189	3.37807	26.6112	3.37807
2229.34	7.13231	20.529	13.6057	3.37426	26.6033	3.37426
2233.2	7.12512	20.516	13.5942	3.36981	26.5952	3.36981
2237.06	7.12128	20.5033	13.581	3.36469	26.5855	3.36469
2240.92	7.11824	20.49	13.5651	3.36076	26.5753	3.36076
2244.77	7.11011	20.478	13.5466	3.35756	26.5659	3.35756
2248.63	7.10188	20.465	13.5279	3.35322	26.5567	3.35322
2252.49	7.09374	20.4509	13.5106	3.34862	26.5484	3.34862
2256.34	7.08873	20.4309	13.4945	3.34448	26.5386	3.34448
2260.2	7.0864	20.4121	13.4717	3.34112	26.529	3.34112
2264.06	7.08136	20.3942	13.4443	3.33703	26.5183	3.33703
2267.91	7.07616	20.3744	13.4137	3.33411	26.5077	3.33411
2271.77	7.07311	20.3526	13.3856	3.33133	26.497	3.33133
2275.63	7.06938	20.3297	13.3605	3.32803	26.4849	3.32803
2279.49	7.06339	20.3058	13.3302	3.32504	26.4726	3.32504
2283.34	7.06069	20.2821	13.2939	3.32197	26.459	3.32197
2287.2	7.06021	20.2571	13.2583	3.31863	26.4448	3.31863
2291.06	7.05752	20.232	13.2248	3.3142	26.428	3.3142
2294.91	7.05532	20.2054	13.1895	3.30926	26.4078	3.30926
2298.77	7.04978	20.1776	13.1461	3.30528	26.3865	3.30528
2302.63	7.04412	20.1524	13.1011	3.30045	26.3625	3.30045
2306.48	7.03736	20.1279	13.0573	3.29372	26.3356	3.29372
2310.34	7.02428	20.1001	13.0191	3.2869	26.3081	3.2869
2314.2	7.01523	20.0715	12.9826	3.2777	26.2783	3.2777
2318.05	7.01106	20.0424	12.9447	3.26676	26.2467	3.26676
2321.91	7.00059	20.0107	12.905	3.25561	26.2167	3.25561
2325.77	6.98938	19.9748	12.8577	3.24704	26.1819	3.24704
2329.63	6.97209	19.9276	12.8088	3.24098	26.1459	3.24098
2333.48	6.9517	19.8486	12.7592	3.23466	26.1094	3.23466
2337.34	6.94033	19.7872	12.6943	3.22773	26.0716	3.22773
2341.2	6.9325	19.7865	12.6339	3.22288	26.0359	3.22288
2345.05	6.92592	19.7954	12.5848	3.22087	25.9919	3.22087
2348.91	6.94095	19.7964	12.5469	3.22262	25.9409	3.22262
2352.77	6.94445	19.7857	12.5365	3.21991	25.9185	3.21991
2356.62	6.92525	19.7426	12.5147	3.21015	25.9015	3.21015
2360.48	6.90661	19.6947	12.4394	3.19963	25.8602	3.19963
2364.34	6.88947	19.6528	12.3664	3.19596	25.8149	3.19596
2368.2	6.88883	19.6176	12.3113	3.19657	25.7618	3.19657
2372.05	6.88931	19.5809	12.2581	3.1957	25.7174	3.1957
2375.91	6.89079	19.5466	12.2064	3.19773	25.6792	3.19773
2379.77	6.89434	19.5137	12.1658	3.19731	25.6445	3.19731
2383.62	6.89808	19.4826	12.1298	3.1937	25.6127	3.1937
2387.48	6.89515	19.4475	12.0945	3.18873	25.5831	3.18873
2391.34	6.88951	19.4096	12.0471	3.18342	25.5512	3.18342
2395.2	6.88509	19.37	11.9912	3.17743	25.5154	3.17743
2399.05	6.87962	19.3303	11.9319	3.16993	25.4758	3.16993
2402.91	6.87391	19.2883	11.8787	3.16198	25.437	3.16198
2406.77	6.86474	19.2474	11.8219	3.15322	25.3973	3.15322
2410.62	6.85441	19.2054	11.7597	3.14241	25.356	3.14241
2414.48	6.84524	19.1636	11.6959	3.13145	25.312	3.13145
2418.34	6.83381	19.1201	11.635	3.12046	25.2665	3.12046
2422.19	6.82122	19.0761	11.5748	3.10996	25.2198	3.10996
2426.05	6.81197	19.0315	11.5145	3.09958	25.1718	3.09958
2429.91	6.80348	18.9873	11.4529	3.0908	25.1209	3.0908
2433.76	6.7933	18.941	11.394	3.08179	25.0707	3.08179
2437.62	6.78214	18.8955	11.3325	3.07387	25.0199	3.07387
2441.48	6.77208	18.8511	11.2727	3.06587	24.9693	3.06587
2445.34	6.76532	18.8087	11.2143	3.05662	24.9192	3.05662
2449.19	6.75706	18.7674	11.1562	3.04734	24.8686	3.04734
2453.05	6.7442	18.7258	11.1	3.03904	24.8162	3.03904
2456.91	6.73365	18.6859	11.0492	3.02988	24.7641	3.02988
2460.76	6.72586	18.6501	11.0043	3.0194	24.7136	3.0194
2464.62	6.71595	18.6147	10.9609	3.00896	24.6658	3.00896
2468.48	6.70276	18.582	10.9147	2.99817	24.6162	2.99817
2472.34	6.69068	18.5507	10.8737	2.98567	24.5658	2.98567
2476.19	6.68018	18.5221	10.8381	2.97467	24.5158	2.97467
2480.05	6.66896	18.4933	10.8081	2.96477	24.4668	2.96477
2483.91	6.65655	18.4664	10.7741	2.95391	24.418	2.95391
2487.76	6.64505	18.4426	10.7417	2.94351	24.3675	2.94351
2491.62	6.6364	18.4207	10.7125	2.93366	24.315	2.93366
2495.48	6.62803	18.3983	10.6849	2.92369	24.2634	2.92369
2499.33	6.61533	18.3772	10.658	2.91494	24.2111	2.91494
2503.19	6.60303	18.3573	10.63	2.90571	24.1616	2.90571
2507.05	6.59233	18.338	10.6025	2.89746	24.1151	2.89746
2510.91	6.58273	18.3161	10.5809	2.89023	24.0702	2.89023
2514.76	6.5738	18.2943	10.5614	2.88287	24.0252	2.88287
2518.62	6.56527	18.2723	10.5383	2.87552	23.9829	2.87552
2522.48	6.55603	18.2513	10.5133	2.86767	23.9433	2.86767
2526.33	6.55092	18.2309	10.4903	2.85934	23.9069	2.85934
2530.19	6.54714	18.2112	10.4701	2.85073	23.8713	2.85073
2534.05	6.53836	18.1914	10.451	2.8433	23.8379	2.8433
2537.9	6.52939	18.1752	10.4304	2.83577	23.8066	2.83577
2541.76	6.52075	18.1597	10.4137	2.82669	23.7764	2.82669
2545.62	6.5099	18.1448	10.3998	2.81635	23.7472	2.81635
2549.47	6.50035	18.1308	10.3854	2.80688	23.7195	2.80688
2553.33	6.49164	18.1193	10.3677	2.79792	23.6913	2.79792
2557.19	6.483	18.1084	10.3505	2.78879	23.6632	2.78879
2561.05	6.47469	18.0991	10.3354	2.78074	23.6356	2.78074
2564.9	6.46508	18.0893	10.3216	2.77018	23.6087	2.77018
2568.76	6.45686	18.0801	10.3078	2.75978	23.5814	2.75978
2572.62	6.44728	18.0697	10.2978	2.74995	23.5544	2.74995
2576.47	6.43706	18.0598	10.2866	2.74071	23.5282	2.74071
2580.33	6.42744	18.0505	10.2737	2.73137	23.5015	2.73137
2584.19	6.42072	18.0406	10.2605	2.72033	23.4724	2.72033
2588.05	6.41347	18.0289	10.2502	2.70988	23.446	2.70988
2591.9	6.40366	18.0191	10.2396	2.69996	23.42	2.69996
2595.76	6.39537	18.008	10.2247	2.68936	23.3941	2.68936
2599.62	6.38547	17.9973	10.2094	2.68035	23.3654	2.68035
2603.47	6.37266	17.9856	10.1949	2.67125	23.3348	2.67125
2607.33	6.36236	17.9729	10.1799	2.66085	23.3039	2.66085
2611.19	6.35146	17.9598	10.1659	2.65053	23.2743	2.65053
2615.04	6.34345	17.9476	10.148	2.641	23.2443	2.641
2618.9	6.33581	17.9342	10.1321	2.63147	23.2127	2.63147
2622.76	6.32573	17.9218	10.1172	2.62178	23.1786	2.62178
2626.61	6.31395	17.9092	10.1042	2.611	23.1441	2.611
2630.47	6.3036	17.896	10.0895	2.59922	23.1091	2.59922
2634.33	6.2954	17.8834	10.0698	2.58911	23.0745	2.58911
2638.19	6.28505	17.8728	10.0542	2.57797	23.0419	2.57797
2642.04	6.27265	17.8618	10.0427	2.56596	23.0086	2.56596
2645.9	6.2591	17.8516	10.0271	2.55426	22.9737	2.55426
2649.76	6.24838	17.8408	10.0083	2.5422	22.9402	2.5422
2653.61	6.23992	17.8305	9.99169	2.53146	22.907	2.53146
2657.47	6.22777	17.8212	9.9824	2.52112	22.8739	2.52112
2661.33	6.2168	17.8121	9.97243	2.50921	22.8403	2.50921
2665.18	6.20826	17.8011	9.95808	2.49672	22.8071	2.49672
2669.04	6.19921	17.7899	9.94144	2.48635	22.7747	2.48635
2672.9	6.19131	17.7793	9.92528	2.47593	22.7424	2.47593
2676.76	6.18455	17.7694	9.91222	2.46556	22.7111	2.46556
2680.61	6.17104	17.7604	9.90137	2.4545	22.6811	2.4545
2684.47	6.15735	17.75	9.88863	2.44422	22.6515	2.44422
2688.33	6.1481	17.7387	9.87096	2.43322	22.6231	2.43322
2692.18	6.13914	17.729	9.85496	2.42305	22.5964	2.42305
2696.04	6.13196	17.7204	9.84182	2.41365	22.5706	2.41365
2699.9	6.12414	17.7125	9.82928	2.40337	22.5457	2.40337
2703.76	6.11297	17.7027	9.81713	2.39334	22.5217	2.39334
2707.61	6.10242	17.6933	9.80228	2.38356	22.4991	2.38356
2711.47	6.09254	17.6841	9.78895	2.37388	22.4791	2.37388
2715.33	6.08406	17.6738	9.77646	2.36416	22.4587	2.36416
2719.18	6.07764	17.6618	9.76662	2.35434	22.4409	2.35434
2723.04	6.07002	17.6503	9.75418	2.346	22.4239	2.346
2726.9	6.06	17.6386	9.73742	2.33789	22.4059	2.33789
2730.75	6.04975	17.6262	9.72107	2.32749	22.3895	2.32749
2734.61	6.04099	17.6141	9.70529	2.31712	22.3749	2.31712
2738.47	6.03073	17.6026	9.6945	2.30719	22.3595	2.30719
2742.32	6.02042	17.5905	9.6821	2.29786	22.3449	2.29786
2746.18	6.01367	17.5804	9.66757	2.28944	22.3286	2.28944
2750.04	6.00752	17.5712	9.65888	2.28107	22.3113	2.28107
2753.9	5.99898	17.5604	9.65018	2.27151	22.2944	2.27151
2757.75	5.99071	17.5499	9.63854	2.26272	22.2764	2.26272
2761.61	5.98331	17.5407	9.62101	2.25299	22.2598	2.25299
2765.47	5.97453	17.5313	9.60456	2.24369	22.2437	2.24369
2769.32	5.96638	17.5214	9.59697	2.23585	22.226	2.23585
2773.18	5.96073	17.512	9.59166	2.22727	22.2082	2.22727
2777.04	5.95224	17.5022	9.58214	2.21815	22.1903	2.21815
2780.89	5.94294	17.492	9.56781	2.20764	22.1734	2.20764
2784.75	5.93564	17.4812	9.55503	2.19851	22.1587	2.19851
2788.61	5.92884	17.471	9.54697	2.18969	22.1446	2.18969
2792.47	5.91847	17.46	9.5381	2.17941	22.1288	2.17941
2796.32	5.90867	17.4494	9.5261	2.16964	22.1116	2.16964
2800.18	5.89709	17.4393	9.51283	2.15919	22.0949	2.15919
2804.04	5.88699	17.4279	9.49698	2.14807	22.078	2.14807
2807.89	5.88083	17.4164	9.4825	2.13815	22.0611	2.13815
2811.75	5.87115	17.4051	9.47235	2.12914	22.0444	2.12914
2815.61	5.85786	17.3941	9.45906	2.11948	22.0261	2.11948
2819.47	5.84878	17.3826	9.44132	2.10906	22.0074	2.10906
2823.32	5.83987	17.3701	9.42829	2.09841	21.9905	2.09841
2827.18	5.8297	17.3594	9.41767	2.0874	21.9721	2.0874
2831.04	5.81766	17.3504	9.40489	2.07563	21.9514	2.07563
2834.89	5.80623	17.3415	9.38985	2.06206	21.93	2.06206
2838.75	5.79358	17.332	9.37497	2.04852	21.9081	2.04852
2842.61	5.77409	17.3205	9.35844	2.0343	21.8874	2.0343
2846.46	5.74617	17.3075	9.3322	2.01529	21.8666	2.01529
2850.32	5.72251	17.2958	9.2956	1.99785	21.8448	1.99785
2854.18	5.71822	17.2903	9.26065	1.98862	21.8238	1.98862
2858.03	5.72123	17.2882	9.25075	1.98225	21.8043	1.98225
2861.89	5.71752	17.2821	9.25928	1.97486	21.7901	1.97486
2865.75	5.71029	17.2743	9.26504	1.96667	21.7784	1.96667
2869.61	5.70397	17.2672	9.26351	1.95862	21.7677	1.95862
2873.46	5.69625	17.2596	9.25903	1.94948	21.7599	1.94948
2877.32	5.6854	17.2505	9.25384	1.93957	21.754	1.93957
2881.18	5.67518	17.244	9.24717	1.93068	21.75	1.93068
2885.03	5.66802	17.2386	9.24306	1.92217	21.7479	1.92217
2888.89	5.66318	17.2341	9.23732	1.91398	21.7477	1.91398
2892.75	5.65663	17.2317	9.2306	1.90667	21.7486	1.90667
2896.61	5.64594	17.2301	9.22807	1.89591	21.7478	1.89591
2900.46	5.63142	17.2285	9.22827	1.88495	21.7452	1.88495
2904.32	5.6188	17.2275	9.22299	1.87482	21.743	1.87482
2908.18	5.60712	17.2246	9.21628	1.86352	21.7421	1.86352
2912.03	5.58701	17.2202	9.20769	1.84749	21.7411	1.84749
2915.89	5.56045	17.2137	9.18005	1.82894	21.7391	1.82894
2919.75	5.54312	17.2098	9.13799	1.81644	21.7376	1.81644
2923.6	5.53837	17.2088	9.12361	1.80957	21.7399	1.80957
2927.46	5.5399	17.2093	9.1393	1.80452	21.7474	1.80452
2931.32	5.53736	17.2101	9.16111	1.79919	21.7579	1.79919
2935.18	5.53429	17.2122	9.17832	1.79533	21.7702	1.79533
2939.03	5.53777	17.2169	9.19515	1.79219	21.7844	1.79219
2942.89	5.54485	17.2238	9.2131	1.7903	21.8021	1.7903
2946.75	5.54344	17.2281	9.22803	1.78548	21.8224	1.78548
2950.6	5.53523	17.2309	9.23564	1.77683	21.8413	1.77683
2954.46	5.52394	17.2326	9.24026	1.76595	21.8591	1.76595
2958.32	5.51108	17.2336	9.23895	1.755	21.875	1.755
2962.17	5.50217	17.2365	9.23321	1.74683	21.8869	1.74683
2966.03	5.49261	17.2394	9.23169	1.73735	21.8986	1.73735
2969.89	5.48782	17.2432	9.23592	1.72856	21.9085	1.72856
2973.74	5.48544	17.2468	9.24881	1.72036	21.9162	1.72036
2977.6	5.47982	17.2479	9.26195	1.71171	21.9236	1.71171
2981.46	5.46913	17.2485	9.26717	1.70172	21.9269	1.70172
2985.32	5.45744	17.248	9.26419	1.69219	21.9256	1.69219
2989.17	5.45299	17.2479	9.25622	1.68443	21.922	1.68443
2993.03	5.44896	17.248	9.25814	1.67638	21.9189	1.67638
2996.89	5.43985	17.2477	9.26255	1.66662	21.9149	1.66662
3000.74	5.42773	17.2464	9.26025	1.65651	21.907	1.65651
3004.6	5.41716	17.2452	9.25239	1.64773	21.8953	1.64773
3008.46	5.41589	17.2452	9.24672	1.64156	21.8826	1.64156
3012.32	5.41264	17.2453	9.24904	1.63638	21.8723	1.63638
3016.17	5.40235	17.2418	9.24761	1.62992	21.8636	1.62992
3020.03	5.39357	17.2382	9.24147	1.6219	21.8526	1.6219
3023.89	5.38504	17.2347	9.23594	1.61359	21.839	1.61359
3027.74	5.37827	17.2318	9.22866	1.60545	21.8257	1.60545
3031.6	5.37393	17.2289	9.22491	1.59917	21.8138	1.59917
3035.46	5.36464	17.2275	9.21938	1.59201	21.8033	1.59201
3039.31	5.35533	17.2272	9.2108	1.58467	21.7936	1.58467
3043.17	5.34882	17.2265	9.20594	1.57689	21.7835	1.57689
3047.03	5.34046	17.2234	9.20252	1.56821	21.7748	1.56821
3050.89	5.3281	17.2218	9.19645	1.55978	21.7662	1.55978
3054.74	5.3154	17.2186	9.18999	1.55026	21.7573	1.55026
3058.6	5.30073	17.2141	9.18184	1.54109	21.7485	1.54109
3062.46	5.29117	17.2118	9.17172	1.53213	21.7392	1.53213
3066.31	5.28305	17.2098	9.16657	1.52375	21.7307	1.52375
3070.17	5.26693	17.2052	9.16159	1.51451	21.7231	1.51451
3074.03	5.25454	17.2032	9.1498	1.50678	21.7148	1.50678
3077.88	5.24834	17.2027	9.14296	1.49911	21.7082	1.49911
3081.74	5.23731	17.2012	9.14053	1.48978	21.7023	1.48978
3085.6	5.22238	17.1975	9.13279	1.48127	21.696	1.48127
3089.45	5.2063	17.1934	9.12263	1.47208	21.6896	1.47208
3093.31	5.18887	17.188	9.11302	1.46325	21.6824	1.46325
3097.17	5.17608	17.1843	9.09856	1.4558	21.6757	1.4558
3101.03	5.16324	17.1799	9.08859	1.44736	21.6698	1.44736
3104.88	5.14768	17.1756	9.08067	1.43892	21.6629	1.43892
3108.74	5.13564	17.1725	9.07388	1.43118	21.6565	1.43118
3112.6	5.1246	17.1691	9.06589	1.42413	21.6526	1.42413
3116.45	5.11028	17.1655	9.05393	1.41524	21.6502	1.41524
3120.31	5.08899	17.159	9.04403	1.40612	21.6456	1.40612
3124.17	5.06847	17.1508	9.03273	1.39663	21.6401	1.39663
3128.03	5.05325	17.1466	9.01571	1.38845	21.6342	1.38845
3131.88	5.03626	17.1417	9.00349	1.38169	21.63	1.38169
3135.74	5.02159	17.1373	8.99303	1.37383	21.6256	1.37383
3139.6	5.00456	17.1317	8.98692	1.3667	21.6227	1.3667
3143.45	4.98375	17.1259	8.98004	1.35859	21.6198	1.35859
3147.31	4.965	17.1214	8.96036	1.34955	21.6156	1.34955
3151.17	4.94876	17.118	8.94459	1.34321	21.6128	1.34321
3155.02	4.93137	17.1129	8.93833	1.33628	21.6091	1.33628
3158.88	4.91351	17.1061	8.92661	1.3283	21.6039	1.3283
3162.74	4.89847	17.0987	8.91172	1.32014	21.6011	1.32014
3166.59	4.88254	17.0926	8.89605	1.31193	21.5993	1.31193
3170.45	4.86739	17.0867	8.88127	1.30495	21.5977	1.30495
3174.31	4.85773	17.0804	8.87016	1.29895	21.5944	1.29895
3178.17	4.849	17.0742	8.86144	1.29278	21.5912	1.29278
3182.02	4.84067	17.0678	8.8466	1.28506	21.5888	1.28506
3185.88	4.83121	17.0606	8.82754	1.27747	21.5872	1.27747
3189.74	4.8252	17.056	8.81315	1.27075	21.5837	1.27075
3193.59	4.81808	17.0498	8.80223	1.26381	21.5809	1.26381
3197.45	4.80728	17.0419	8.79	1.25586	21.5793	1.25586
3201.31	4.79919	17.0357	8.77242	1.24945	21.5776	1.24945
3205.16	4.78902	17.0295	8.75453	1.24509	21.5749	1.24509
3209.02	4.7786	17.0233	8.74294	1.23893	21.5731	1.23893
3212.88	4.77074	17.0185	8.73051	1.23243	21.5706	1.23243
3216.74	4.76333	17.0117	8.71738	1.22694	21.5678	1.22694
3220.59	4.75169	17.0059	8.70346	1.2206	21.5654	1.2206
3224.45	4.73962	17.0008	8.68688	1.21417	21.5643	1.21417
3228.31	4.72885	16.998	8.66919	1.21032	21.5625	1.21032
3232.16	4.71922	16.9942	8.65582	1.20778	21.562	1.20778
3236.02	4.70565	16.9892	8.64971	1.20234	21.5622	1.20234
3239.88	4.69048	16.9849	8.63803	1.19571	21.56	1.19571
3243.74	4.67796	16.9828	8.62143	1.19325	21.5569	1.19325
3247.59	4.6625	16.9788	8.61175	1.18975	21.5559	1.18975
3251.45	4.64714	16.9752	8.60285	1.1845	21.5548	1.1845
3255.31	4.63245	16.9723	8.59228	1.17932	21.5541	1.17932
3259.16	4.61285	16.9674	8.57696	1.17429	21.5518	1.17429
3263.02	4.59594	16.963	8.56132	1.17122	21.5509	1.17122
3266.88	4.58862	16.9614	8.55072	1.16894	21.5504	1.16894
3270.73	4.58265	16.9588	8.54747	1.16606	21.5498	1.16606
3274.59	4.56536	16.9546	8.54397	1.16197	21.5485	1.16197
3278.45	4.54738	16.9502	8.53014	1.15875	21.5474	1.15875
3282.3	4.53717	16.9463	8.51411	1.15372	21.5464	1.15372
3286.16	4.53063	16.9424	8.50446	1.15054	21.5455	1.15054
3290.02	4.52647	16.9423	8.4977	1.15034	21.5443	1.15034
3293.88	4.52022	16.9401	8.49344	1.14712	21.5448	1.14712
3297.73	4.51303	16.9351	8.48331	1.14213	21.5442	1.14213
3301.59	4.51259	16.9299	8.46894	1.13955	21.5423	1.13955
3305.45	4.51142	16.9273	8.45785	1.13742	21.54	1.13742
3309.3	4.49871	16.9222	8.45132	1.1323	21.5399	1.1323
3313.16	4.48031	16.9168	8.43571	1.12672	21.5384	1.12672
3317.02	4.46868	16.9106	8.41435	1.12228	21.5372	1.12228
3320.88	4.46015	16.9068	8.39577	1.11938	21.5355	1.11938
3324.73	4.4494	16.903	8.38281	1.11649	21.5335	1.11649
3328.59	4.43144	16.8977	8.36852	1.11171	21.5317	1.11171
3332.45	4.41713	16.8927	8.34846	1.1076	21.5294	1.1076
3336.3	4.40973	16.8915	8.32781	1.10436	21.5265	1.10436
3340.16	4.39396	16.8883	8.31502	1.10132	21.5258	1.10132
3344.02	4.37321	16.8828	8.30082	1.09615	21.524	1.09615
3347.87	4.35929	16.8792	8.28056	1.09177	21.5234	1.09177
3351.73	4.3428	16.8778	8.25839	1.08818	21.5215	1.08818
3355.59	4.32158	16.8722	8.23643	1.08272	21.5202	1.08272
3359.45	4.30741	16.8688	8.21515	1.08049	21.5173	1.08049
3363.3	4.29444	16.8672	8.20645	1.07842	21.5151	1.07842
3367.16	4.28288	16.8677	8.19824	1.07708	21.514	1.07708
3371.02	4.26524	16.8637	8.18892	1.0729	21.514	1.0729
3374.87	4.24957	16.86	8.17286	1.06923	21.5133	1.06923
3378.73	4.23642	16.8588	8.15715	1.06703	21.5122	1.06703
3382.59	4.22086	16.8577	8.14383	1.06283	21.5102	1.06283
3386.44	4.20862	16.8569	8.13011	1.06078	21.5083	1.06078
3390.3	4.20425	16.8594	8.1182	1.06244	21.5072	1.06244
3394.16	4.19725	16.8588	8.12066	1.06165	21.51	1.06165
3398.01	4.18663	16.8599	8.11723	1.06102	21.5108	1.06102
3401.87	4.17545	16.8613	8.11506	1.05876	21.5109	1.05876
3405.73	4.16518	16.8629	8.11191	1.05555	21.5087	1.05555
3409.59	4.15854	16.8624	8.10474	1.05473	21.5081	1.05473
3413.44	4.14969	16.8623	8.10449	1.05387	21.5085	1.05387
3417.3	4.1385	16.8625	8.10586	1.05098	21.509	1.05098
3421.16	4.13003	16.8648	8.10448	1.05156	21.5079	1.05156
3425.01	4.12922	16.8672	8.10394	1.05492	21.5072	1.05492
3428.87	4.13405	16.873	8.10508	1.05914	21.5083	1.05914
3432.73	4.13729	16.8777	8.12082	1.06052	21.5133	1.06052
3436.58	4.13759	16.8807	8.13095	1.05996	21.5187	1.05996
3440.44	4.13176	16.8814	8.13764	1.05652	21.5211	1.05652
3444.3	4.12972	16.886	8.13919	1.05696	21.5164	1.05696
3448.16	4.12596	16.8905	8.14496	1.05909	21.5146	1.05909
3452.01	4.13022	16.8952	8.15158	1.06144	21.5144	1.06144
3455.87	4.14319	16.8998	8.16236	1.06561	21.5172	1.06561
3459.73	4.15773	16.9069	8.17425	1.07022	21.5232	1.07022
3463.58	4.16362	16.9133	8.18928	1.07334	21.53	1.07334
3467.44	4.17365	16.9227	8.20012	1.07928	21.5347	1.07928
3471.3	4.17927	16.9284	8.21971	1.08079	21.5399	1.08079
3475.16	4.18599	16.9355	8.23168	1.08361	21.5382	1.08361
3479.01	4.19629	16.9424	8.24346	1.08761	21.5407	1.08761
3482.87	4.20465	16.9522	8.25467	1.09078	21.5461	1.09078
3486.73	4.21814	16.9614	8.26479	1.09597	21.5498	1.09597
3490.58	4.23802	16.9725	8.28233	1.1012	21.5533	1.1012
3494.44	4.25778	16.9828	8.30365	1.10792	21.5596	1.10792
3498.3	4.27126	16.9947	8.32165	1.11357	21.5669	1.11357
3502.15	4.28102	17.0042	8.33901	1.11762	21.5726	1.11762
3506.01	4.29283	17.0135	8.34911	1.12041	21.5746	1.12041
3509.87	4.31047	17.0232	8.35802	1.12514	21.5776	1.12514
3513.72	4.33132	17.0379	8.37673	1.1342	21.5827	1.1342
3517.58	4.35087	17.0499	8.40002	1.1417	21.5919	1.1417
3521.44	4.37308	17.0655	8.41739	1.14877	21.598	1.14877
3525.3	4.38344	17.079	8.44424	1.15348	21.6088	1.15348
3529.15	4.39136	17.0935	8.46121	1.15916	21.6143	1.15916
3533.01	4.41562	17.1113	8.47504	1.16974	21.62	1.16974
3536.87	4.44288	17.1332	8.5051	1.18021	21.6332	1.18021
3540.72	4.4683	17.1543	8.53767	1.19026	21.6498	1.19026
3544.58	4.48424	17.177	8.57181	1.20134	21.6663	1.20134
3548.44	4.49071	17.1936	8.59823	1.20762	21.6824	1.20762
3552.29	4.50379	17.2156	8.60956	1.21536	21.6889	1.21536
3556.15	4.52565	17.2399	8.63641	1.22443	21.7008	1.22443
3560.01	4.5563	17.2681	8.66834	1.23543	21.7157	1.23543
3563.86	4.56799	17.2877	8.71403	1.23871	21.7357	1.23871
3567.72	4.57089	17.323	8.74044	1.24875	21.7441	1.24875
3571.58	4.59388	17.3623	8.76714	1.2648	21.772	1.2648
3575.44	4.61772	17.4011	8.81433	1.27683	21.8031	1.27683
3579.29	4.64254	17.4477	8.86919	1.29192	21.8308	1.29192
3583.15	4.67606	17.4999	8.92809	1.30458	21.8697	1.30458
3587.01	4.67771	17.5425	8.99797	1.3118	21.9117	1.3118
3590.86	4.68995	17.5971	9.03882	1.32406	21.9447	1.32406
3594.72	4.71473	17.6501	9.09635	1.33476	21.9873	1.33476
3598.58	4.73217	17.7233	9.16638	1.35017	22.0301	1.35017
3602.43	4.75555	17.7949	9.25791	1.3638	22.095	1.3638
3606.29	4.77155	17.8658	9.34624	1.37248	22.156	1.37248
3610.15	4.7713	17.944	9.43454	1.38165	22.2128	1.38165
3614.01	4.78861	18.0435	9.52492	1.39778	22.2795	1.39778
3617.86	4.80267	18.159	9.64435	1.41191	22.3633	1.41191
3621.72	4.83035	18.2949	9.78205	1.43031	22.4649	1.43031
3625.58	4.85971	18.3993	9.95167	1.44037	22.5884	1.44037
3629.43	4.85061	18.5581	10.0899	1.45315	22.6725	1.45315
3633.29	4.87346	18.7358	10.2651	1.47811	22.8113	1.47811
3637.15	4.90789	18.9087	10.4862	1.4995	22.9699	1.4995
3641.01	4.93697	19.0936	10.7129	1.51859	23.1141	1.51859
3644.86	4.9695	19.2697	10.9432	1.53281	23.2656	1.53281
3648.72	4.9583	19.5018	11.1655	1.54873	23.4044	1.54873
3652.58	4.97872	19.7616	11.4244	1.58092	23.6092	1.58092
3656.43	5.0234	19.9748	11.746	1.60831	23.8484	1.60831
3660.29	5.06264	20.211	12.0222	1.63745	24.0325	1.63745
3664.15	5.10101	20.4055	12.3115	1.65727	24.2385	1.65727
3668	5.12149	20.598	12.5575	1.67441	24.4019	1.67441
3671.86	5.11963	20.7803	12.7974	1.69218	24.5691	1.69218
3675.72	5.13132	20.9514	13.0173	1.71973	24.7403	1.71973
3679.57	5.18039	21.1126	13.2235	1.75807	24.9163	1.75807
3683.43	5.24526	21.2666	13.425	1.79005	25.0818	1.79005
3687.29	5.27505	21.3753	13.643	1.81211	25.2225	1.81211
3691.15	5.26512	21.4514	13.7941	1.83576	25.3327	1.83576
3695	5.30678	21.5341	13.8815	1.85926	25.4368	1.85926
3698.86	5.34409	21.6197	14.0071	1.87764	25.5202	1.87764
3702.72	5.36025	21.6671	14.1314	1.89438	25.5975	1.89438
3706.57	5.39152	21.7372	14.1971	1.91194	25.6533	1.91194
3710.43	5.38386	21.7436	14.3016	1.91618	25.7147	1.91618
3714.29	5.39275	21.7597	14.3225	1.93354	25.739	1.93354
3718.14	5.43295	21.8121	14.3504	1.95008	25.7812	1.95008
3722	5.44108	21.8331	14.4458	1.95767	25.8308	1.95767
3725.86	5.44308	21.8264	14.4837	1.96524	25.8556	1.96524
3729.72	5.47633	21.867	14.4872	1.97642	25.8667	1.97642
3733.57	5.4767	21.8664	14.5671	1.97739	25.9057	1.97739
3737.43	5.46106	21.8309	14.5781	1.9854	25.9148	1.9854
3741.29	5.48863	21.8699	14.5236	1.99068	25.9104	1.99068
3745.14	5.4769	21.8633	14.5802	1.98579	25.9307	1.98579
3749	5.45577	21.8226	14.577	1.98233	25.923	1.98233
3752.86	5.45251	21.7994	14.532	1.98998	25.9002	1.98998
3756.72	5.49206	21.8284	14.5126	2.00535	25.909	2.00535
3760.57	5.51108	21.824	14.567	2.01353	25.9357	2.01353
3764.43	5.53461	21.8325	14.5807	2.02032	25.9427	2.02032
3768.29	5.53007	21.811	14.61	2.02013	25.9534	2.02013
3772.14	5.53094	21.7964	14.5925	2.02371	25.9466	2.02371
3776	5.5536	21.8117	14.5714	2.03224	25.9437	2.03224
3779.86	5.55179	21.7904	14.6044	2.03213	25.9624	2.03213
3783.71	5.54636	21.7634	14.577	2.03192	25.9494	2.03192
3787.57	5.55661	21.7508	14.5512	2.03625	25.934	2.03625
3791.43	5.57252	21.753	14.5478	2.03935	25.9307	2.03935
3795.28	5.58107	21.7515	14.5684	2.03749	25.9375	2.03749
3799.14	5.55893	21.7152	14.5779	2.02881	25.9351	2.02881
3803	5.52946	21.6617	14.5262	2.02555	25.9115	2.02555
3806.86	5.53259	21.6348	14.4526	2.0323	25.8795	2.0323
3810.71	5.56059	21.6461	14.4277	2.04036	25.8707	2.04036
3814.57	5.57989	21.6567	14.4599	2.04289	25.8844	2.04289
3818.43	5.55205	21.6054	14.4939	2.03351	25.8941	2.03351
3822.28	5.52757	21.5468	14.418	2.0281	25.8559	2.0281
3826.14	5.54477	21.5443	14.3287	2.03571	25.8208	2.03571
3830	5.56268	21.5482	14.3366	2.0426	25.8209	2.0426
3833.86	5.56524	21.5365	14.3613	2.04139	25.8279	2.04139
3837.71	5.53361	21.4767	14.3634	2.02896	25.8238	2.02896
3841.57	5.5112	21.4165	14.289	2.02314	25.7882	2.02314
3845.43	5.54013	21.4321	14.1829	2.0321	25.7456	2.0321
3849.28	5.56914	21.4596	14.2069	2.03446	25.7599	2.03446
3853.14	5.50761	21.3699	14.2593	2.01432	25.7693	2.01432
3857	5.49059	21.3169	14.1217	2.01539	25.6935	2.01539
3860.85	5.52907	21.345	14.0397	2.02463	25.6687	2.02463
3864.71	5.51851	21.3107	14.1018	2.01808	25.6918	2.01808
3868.57	5.50527	21.2808	14.0596	2.01338	25.6645	2.01338
3872.43	5.48674	21.2339	14.0195	2.00868	25.6387	2.00868
3876.28	5.501	21.2338	13.9442	2.01227	25.6016	2.01227
3880.14	5.50372	21.2267	13.9517	2.01071	25.6028	2.01071
3884	5.4936	21.1826	13.9504	2.00613	25.5914	2.00613
3887.85	5.49225	21.1579	13.8917	2.00606	25.5594	2.00606
3891.71	5.48189	21.1331	13.8589	2.00044	25.5374	2.00044
3895.57	5.48439	21.1238	13.8262	1.99766	25.5138	1.99766
3899.42	5.48276	21.1136	13.8183	1.99283	25.4989	1.99283
3903.28	5.43398	21.0318	13.8116	1.97887	25.4851	1.97887
3907.14	5.43584	21.0059	13.6818	1.98381	25.4222	1.98381
3910.99	5.45587	21.0116	13.6569	1.98805	25.4069	1.98805
3914.85	5.45742	20.9988	13.6849	1.98663	25.4078	1.98663
3918.71	5.43789	20.9579	13.6788	1.97899	25.3917	1.97899
3922.57	5.42832	20.9352	13.617	1.97417	25.355	1.97417
3926.42	5.41711	20.9126	13.5809	1.96953	25.3346	1.96953
3930.28	5.41147	20.8927	13.5511	1.96688	25.3145	1.96688
3934.14	5.39831	20.86	13.525	1.96239	25.2948	1.96239
3937.99	5.40275	20.8548	13.4779	1.95901	25.2652	1.95901
3941.85	5.39527	20.8331	13.4752	1.95162	25.2535	1.95162
3945.71	5.38531	20.8123	13.4473	1.94741	25.2321	1.94741
3949.57	5.3784	20.789	13.4149	1.94372	25.2089	1.94372
3953.42	5.37603	20.7755	13.3818	1.94161	25.1859	1.94161
3957.28	5.37295	20.7657	13.3631	1.93873	25.171	1.93873
3961.14	5.36573	20.7506	13.3503	1.9365	25.1583	1.9365
3964.99	5.35913	20.7347	13.3319	1.93282	25.1421	1.93282
3968.85	5.35793	20.7264	13.3137	1.92959	25.1251	1.92959
3972.71	5.35096	20.7117	13.3042	1.92652	25.1146	1.92652
3976.56	5.34457	20.6985	13.2838	1.92451	25.0995	1.92451
3980.42	5.34254	20.6872	13.2629	1.92235	25.0844	1.92235
3984.28	5.34273	20.6778	13.2499	1.92158	25.0718	1.92158
3988.14	5.33727	20.6671	13.2431	1.92087	25.0613	1.92087
3991.99	5.33095	20.6563	13.2342	1.91904	25.0475	1.91904
3995.85	5.32802	20.643	13.2226	1.91698	25.0352	1.91698
3999.71	5.32753	20.6351	13.2032	1.91599	25.0222	1.91599
			--

## Sheet: TGA
32	100	32	100	32	100	32	100	32	100	32	100	32	100.089	32	99.8072	32	99.9988	100.068	32	100.013	32	100.18
32.19	100	32.32	100	32.09	100	32.11	100	32.08	100	32.16	100	32.19	100.081	32.32	99.7749	32.09	99.9949	100.063	32.08	100	32.16	100.155
32.21	100	32.62	100	32.03	100	32.19	100	32.22	100	32.09	100	32.21	100.074	32.62	99.7425	32.03	99.991	100.059	32.22	99.9877	32.09	100.13
32.22	100	32.69	99.6805	32.11	100	32.12	100	32.08	100	32.16	100	32.22	100.066	32.69	99.7101	32.11	99.9871	100.054	32.08	99.9752	32.16	100.105
32.32	100	33.11	99.6805	32.27	100	32.39	100	32.19	100	32.33	100	32.32	100.059	33.11	99.6777	32.27	99.9832	100.05	32.19	99.9628	32.33	100.08
32.46	100	33.38	99.361	32.48	100	32.61	100	32.28	100	32.49	100	32.46	100.051	33.38	99.6453	32.48	99.9793	100.045	32.28	99.9503	32.49	100.055
32.58	100	33.66	99.361	32.48	100	32.86	100	32.41	100	32.42	100	32.58	100.044	33.66	99.6129	32.48	99.9755	100.04	32.41	99.9379	32.42	100.03
32.57	100	33.76	99.361	32.6	100	32.91	100	32.32	100	32.55	100	32.57	100.036	33.76	99.5806	32.6	99.9716	100.036	32.32	99.9254	32.55	100.005
32.68	100	34.05	99.361	32.88	100	32.86	100	32.42	100	32.85	100	32.68	100.029	34.05	99.5482	32.88	99.9677	100.031	32.42	99.913	32.85	99.9805
32.88	100	34.41	99.361	33.14	100	33.05	100	32.55	99.7658	33.1	100	32.88	100.021	34.41	99.5158	33.14	99.9638	100.027	32.55	99.9006	33.1	99.9556
33.01	100	34.64	99.361	33.33	100	33.19	100	32.77	99.7658	33.26	100	33.01	100.014	34.64	99.4834	33.33	99.9599	100.022	32.77	99.8881	33.26	99.9307
33.04	100	34.89	99.361	33.26	100	33.24	100	32.67	99.7658	33.18	100	33.04	100.006	34.89	99.451	33.26	99.956	100.018	32.67	99.8757	33.18	99.9058
33.2	100	35.26	99.361	33.44	100	33.21	100	32.64	99.7658	33.33	100	33.2	99.999	35.26	99.4187	33.44	99.9521	100.013	32.64	99.8632	33.33	99.8809
33.39	100	35.59	99.361	33.59	100	33.36	100	33.01	99.7658	33.5	100	33.39	99.9916	35.59	99.3863	33.59	99.9482	100.009	33.01	99.8508	33.5	99.856
33.6	100	36.01	99.361	33.74	100	33.53	100	33.26	99.7658	33.59	99.7573	33.6	99.9841	36.01	99.3539	33.74	99.9443	100.004	33.26	99.8384	33.59	99.8311
33.63	100	36.14	99.361	33.72	99.7992	33.7	100	33.44	99.7658	33.54	99.7573	33.63	99.9766	36.14	99.3215	33.72	99.9405	99.9997	33.44	99.8259	33.54	99.8063
33.74	100	36.25	99.361	33.83	99.7992	33.58	100	33.37	99.7658	33.69	99.7573	33.74	99.9692	36.25	99.2891	33.83	99.9366	99.9951	33.37	99.8135	33.69	99.7814
33.88	100	36.5	99.361	33.99	99.7992	33.73	100	33.51	99.7658	33.87	99.7573	33.88	99.9617	36.5	99.2567	33.99	99.9327	99.9906	33.51	99.8011	33.87	99.7565
34.06	100	36.87	99.361	34.25	99.7992	34.1	100	33.71	99.7658	34.05	99.7573	34.06	99.9542	36.87	99.2244	34.25	99.9288	99.986	33.71	99.7886	34.05	99.7316
34.1	100	37.08	99.361	34.2	99.7992	34.35	100	33.79	99.7658	34.04	99.7573	34.1	99.9468	37.08	99.192	34.2	99.9249	99.9815	33.79	99.7762	34.04	99.7067
34.14	100	37.13	99.361	34.23	99.7992	34.37	100	33.72	99.7658	34	99.7573	34.14	99.9393	37.13	99.1596	34.23	99.921	99.977	33.72	99.7637	34	99.6818
34.3	100	37.4	99.0415	34.58	99.7992	34.47	100	33.82	99.7658	34.24	99.7573	34.3	99.9318	37.4	99.1272	34.58	99.9171	99.9724	33.82	99.7513	34.24	99.6569
34.51	100	37.67	99.0415	34.93	99.7992	34.63	100	33.96	99.7658	34.65	99.7573	34.51	99.9244	37.67	99.0948	34.93	99.9132	99.9679	33.96	99.7388	34.65	99.6321
34.61	100	38.14	99.0415	35.1	99.7992	34.92	100	34.21	99.7658	34.81	99.7573	34.61	99.9169	38.14	99.0624	35.1	99.9093	99.9633	34.21	99.7264	34.81	99.6072
34.69	100	38.28	99.0415	35.08	99.7992	34.97	100	34.21	99.7658	34.79	99.7573	34.69	99.9094	38.28	99.0301	35.08	99.9055	99.9588	34.21	99.714	34.79	99.5823
34.83	100	38.59	99.0415	35.3	99.7992	34.84	100	34.11	99.7658	35.05	99.7573	34.83	99.902	38.59	98.9977	35.3	99.9016	99.9543	34.11	99.7015	35.05	99.5574
35.08	100	38.89	99.0415	35.54	99.7992	35.03	100	34.38	99.7658	35.24	99.5146	35.08	99.8965	38.89	98.9601	35.54	99.8937	99.9485	34.38	99.6877	35.24	99.5336
35.32	100	39.2	99.0415	35.68	99.7992	35.23	100	34.77	99.7658	35.44	99.5146	35.32	99.8911	39.2	98.9225	35.68	99.8858	99.9428	34.77	99.674	35.44	99.5098
35.37	100	39.3	99.0415	35.56	100	35.4	100	34.96	99.7658	35.27	99.5146	35.37	99.8856	39.3	98.8849	35.56	99.8779	99.9371	34.96	99.6602	35.27	99.486
35.55	100	39.36	99.0415	35.74	100	35.35	100	34.93	99.7658	35.38	99.5146	35.55	99.8802	39.36	98.8536	35.74	99.8701	99.9314	34.93	99.6464	35.38	99.4622
35.75	100	39.68	98.722	35.95	100	35.45	100	35.14	99.7658	35.63	99.5146	35.75	99.8747	39.68	98.816	35.95	99.8622	99.9257	35.14	99.6326	35.63	99.4384
35.92	100	39.98	98.722	36.15	100	35.67	100	35.33	99.7658	35.84	99.5146	35.92	99.8693	39.98	98.7847	36.15	99.8543	99.92	35.33	99.6189	35.84	99.4146
35.95	100	40.22	98.722	36.16	100	36.07	100	35.53	99.5316	35.84	99.2718	35.95	99.8638	40.22	98.7534	36.16	99.8464	99.9142	35.53	99.6051	35.84	99.3861
36.04	99.7222	40.17	98.722	36.23	100	36.18	100	35.42	99.5316	35.9	99.2718	36.04	99.8584	40.17	98.722	36.23	99.8386	99.9085	35.42	99.5913	35.9	99.3575
36.2	99.7222	40.44	98.722	36.41	100	36.26	100	35.49	99.5316	36.01	99.2718	36.2	99.8529	40.44	98.6907	36.41	99.8307	99.9028	35.49	99.5775	36.01	99.329
36.41	99.7222	40.91	98.722	36.85	100	36.49	100	35.68	99.5316	36.28	99.2718	36.41	99.8475	40.91	98.6594	36.85	99.8228	99.8914	35.68	99.5683	36.28	99.3004
36.49	99.7222	41.22	98.722	37.01	100	36.74	100	35.92	99.5316	36.54	99.2718	36.49	99.8421	41.22	98.6281	37.01	99.8149	99.8799	35.92	99.5592	36.54	99.2718
36.6	99.7222	41.3	98.722	37.06	100	36.87	100	35.96	99.5316	36.59	99.2718	36.6	99.8366	41.3	98.5968	37.06	99.8031	99.8685	35.96	99.55	36.59	99.2433
36.82	99.7222	41.57	98.4026	37.32	100	36.75	100	35.89	99.5316	36.85	99.2718	36.82	99.8311	41.57	98.5592	37.32	99.7913	99.8571	35.89	99.5408	36.85	99.21
37.06	99.7222	41.79	98.4026	37.58	100	36.95	100	36.09	99.5316	37.12	99.2718	37.06	99.8257	41.79	98.5216	37.58	99.7795	99.8457	36.09	99.5316	37.12	99.1767
37.18	99.7222	41.99	98.4026	37.76	100	37.16	100	36.49	99.5316	37.32	99.0291	37.18	99.8203	41.99	98.484	37.76	99.7677	99.8342	36.49	99.5224	37.32	99.1481
37.36	99.7222	42.08	98.722	37.65	100	37.33	100	36.72	99.5316	37.25	99.0291	37.36	99.8148	42.08	98.4464	37.65	99.7598	99.8228	36.72	99.5087	37.25	99.1196
37.55	99.7222	42.22	98.4026	37.79	100	37.25	100	36.69	99.5316	37.4	99.0291	37.55	99.8094	42.22	98.4088	37.79	99.7519	99.8114	36.69	99.4949	37.4	99.091
37.8	99.7222	42.5	98.4026	38.05	99.7992	37.4	99.7084	36.94	99.5316	37.53	99.0291	37.8	99.8039	42.5	98.3712	38.05	99.7441	99.7942	36.94	99.4811	37.53	99.0577
37.99	99.7222	42.85	98.4026	38.25	99.7992	37.56	99.7084	37.15	99.5316	37.77	99.0291	37.99	99.7985	42.85	98.3337	38.25	99.7362	99.7771	37.15	99.4673	37.77	99.0244
38.04	99.7222	42.94	98.4026	38.25	99.7992	37.9	99.7084	37.38	99.5316	37.76	99.0291	38.04	99.793	42.94	98.2961	38.25	99.7283	99.7599	37.38	99.4536	37.76	98.9911
38.2	99.7222	43	98.4026	38.38	99.7992	38.1	99.7084	37.32	99.5316	37.85	99.0291	38.2	99.7876	43	98.2522	38.38	99.7204	99.7428	37.32	99.4398	37.85	98.9577
38.38	99.7222	43.42	98.4026	38.55	99.5984	38.2	99.7084	37.35	99.2974	38.09	99.0291	38.38	99.7821	43.42	98.2146	38.55	99.7126	99.7313	37.35	99.426	38.09	98.9244
38.56	99.7222	43.74	98.0831	38.83	99.5984	38.46	99.7084	37.58	99.2974	38.32	99.0291	38.56	99.7767	43.74	98.177	38.83	99.7047	99.7199	37.58	99.4122	38.32	98.8863
38.59	99.7222	44.07	98.0831	39.01	99.5984	38.78	99.7084	37.81	99.2974	38.36	99.0291	38.59	99.7658	44.07	98.1394	39.01	99.6929	99.7084	37.81	99.3984	38.36	98.8483
38.74	99.7222	44.07	98.0831	39.15	99.5984	38.83	99.7084	37.9	99.2974	38.44	98.7864	38.74	99.7549	44.07	98.1019	39.15	99.6811	99.697	37.9	99.3801	38.44	98.8102
38.97	99.7222	44.31	98.0831	39.44	99.5984	38.82	99.7084	37.85	99.2974	38.8	98.7864	38.97	99.744	44.31	98.0643	39.44	99.6693	99.6799	37.85	99.3617	38.8	98.7721
39.24	99.7222	44.47	98.0831	39.77	99.5984	38.98	99.7084	38.04	99.2974	39.05	98.7864	39.24	99.7331	44.47	98.0267	39.77	99.6574	99.6627	38.04	99.3433	39.05	98.7388
39.33	99.7222	44.76	98.0831	39.91	99.5984	39.21	99.7084	38.32	99.2974	39.29	98.7864	39.33	99.7222	44.76	97.9891	39.91	99.6456	99.6456	38.32	99.325	39.29	98.7055
39.47	99.7222	44.86	98.0831	39.86	99.5984	39.43	99.7084	38.67	99.2974	39.26	98.7864	39.47	99.7113	44.86	97.9515	39.86	99.6299	99.6284	38.67	99.3066	39.26	98.6674
39.71	99.7222	44.96	97.7636	40.05	99.5984	39.34	99.7084	38.67	99.2974	39.45	98.7864	39.71	99.7004	44.96	97.9077	40.05	99.6141	99.6113	38.67	99.2882	39.45	98.6294
40.02	99.7222	45.19	97.7636	40.21	99.5984	39.53	99.7084	38.88	99.2974	39.68	98.7864	40.02	99.6895	45.19	97.8701	40.21	99.5984	99.5941	38.88	99.2699	39.68	98.5913
40.13	99.7222	45.43	97.7636	40.44	99.5984	39.78	99.7084	39.14	99.2974	39.83	98.5437	40.13	99.6787	45.43	97.8325	40.44	99.5787	99.577	39.14	99.2515	39.83	98.5532
40.22	99.7222	45.78	97.7636	40.43	99.5984	39.95	99.7084	39.36	99.2974	39.83	98.5437	40.22	99.6678	45.78	97.7949	40.43	99.559	99.5541	39.36	99.2377	39.83	98.5151
40.44	99.7222	45.91	97.7636	40.58	99.5984	40.1	99.7084	39.4	99.2974	39.95	98.5437	40.44	99.6623	45.91	97.7573	40.58	99.5393	99.5312	39.4	99.224	39.95	98.4771
40.65	99.7222	46.22	97.7636	40.84	99.5984	40.31	99.4169	39.4	99.2974	40.15	98.5437	40.65	99.6569	46.22	97.7197	40.84	99.5196	99.5084	39.4	99.2102	40.15	98.439
40.81	99.7222	46.51	97.7636	41.02	99.5984	40.53	99.4169	39.59	99.2974	40.4	98.5437	40.81	99.6514	46.51	97.6821	41.02	99.5	99.4855	39.59	99.1964	40.4	98.4009
40.85	99.7222	46.72	97.7636	41.03	99.3976	40.85	99.4169	39.89	99.2974	40.47	98.5437	40.85	99.646	46.72	97.6445	41.03	99.4803	99.4626	39.89	99.1826	40.47	98.3628
41.03	99.7222	46.7	97.4441	41.29	99.3976	40.98	99.4169	39.94	99.2974	40.4	98.301	41.03	99.6405	46.7	97.607	41.29	99.4606	99.4398	39.94	99.1643	40.4	98.32
41.26	99.7222	46.87	97.4441	41.59	99.3976	40.95	99.4169	39.91	99.2974	40.69	98.301	41.26	99.6351	46.87	97.5694	41.59	99.4409	99.4169	39.91	99.1459	40.69	98.2772
41.44	99.7222	47.15	97.4441	41.9	99.3976	41.21	99.4169	40.13	99.2974	41.12	98.301	41.44	99.6296	47.15	97.5318	41.9	99.4212	99.394	40.13	99.1275	41.12	98.2343
41.5	99.7222	47.44	97.4441	42.05	99.3976	41.33	99.4169	40.32	99.0632	41.31	98.301	41.5	99.6242	47.44	97.4942	42.05	99.4015	99.3655	40.32	99.1091	41.31	98.1963
41.69	99.7222	47.51	97.4441	42.06	99.3976	41.57	99.4169	40.59	99.0632	41.31	98.301	41.69	99.6187	47.51	97.4504	42.06	99.3818	99.3369	40.59	99.0908	41.31	98.1582
41.92	99.7222	47.56	97.4441	42.28	99.3976	41.54	99.1254	40.71	99.0632	41.56	98.0583	41.92	99.6133	47.56	97.4128	42.28	99.3582	99.3083	40.71	99.0678	41.56	98.1201
42.18	99.7222	47.82	97.4441	42.51	99.3976	41.68	99.1254	40.92	99.0632	41.76	98.0583	42.18	99.6078	47.82	97.3752	42.51	99.3385	99.2854	40.92	99.0449	41.76	98.082
42.31	99.7222	48.32	97.4441	42.64	99.3976	41.9	99.1254	41.19	99.0632	42.01	98.0583	42.31	99.6024	48.32	97.3376	42.64	99.3188	99.2626	41.19	99.0219	42.01	98.044
42.5	99.7222	48.55	97.1246	42.63	99.3976	42.12	99.1254	41.43	99.0632	41.94	98.0583	42.5	99.597	48.55	97.3	42.63	99.3031	99.2397	41.43	98.9989	41.94	98.0011
42.71	99.7222	48.6	97.1246	42.84	99.3976	42.13	99.4169	41.44	99.0632	42.07	98.0583	42.71	99.5915	48.6	97.2562	42.84	99.2874	99.2168	41.44	98.976	42.07	97.9583
42.94	99.7222	48.87	97.1246	43.06	99.3976	42.35	99.4169	41.53	99.0632	42.26	97.8155	42.94	99.5861	48.87	97.2123	43.06	99.2755	99.194	41.53	98.9576	42.26	97.9155
43.03	99.4444	49.16	97.1246	43.3	99.1968	42.65	99.4169	41.67	99.0632	42.5	97.8155	43.03	99.5806	49.16	97.1747	43.3	99.2637	99.1711	41.67	98.9393	42.5	97.8679
43.17	99.4444	49.3	97.1246	43.25	99.1968	42.98	99.4169	41.97	98.829	42.57	97.8155	43.17	99.5752	49.3	97.1371	43.25	99.2519	99.1482	41.97	98.9163	42.57	97.8203
43.36	99.4444	49.28	97.1246	43.38	99.1968	43.15	99.1254	42.07	98.829	42.55	97.8155	43.36	99.5697	49.28	97.0995	43.38	99.2401	99.1254	42.07	98.8933	42.55	97.7775
43.57	99.4444	49.51	97.1246	43.78	99.1968	43.14	99.1254	42.03	98.829	42.74	97.8155	43.57	99.5643	49.51	97.062	43.78	99.2283	99.1025	42.03	98.8704	42.74	97.7299
43.73	99.4444	49.78	97.1246	44.11	99.1968	43.37	99.1254	42.25	98.829	43.02	97.8155	43.73	99.5588	49.78	97.0244	44.11	99.2125	99.0796	42.25	98.8474	43.02	97.6823
43.8	99.4444	50.02	97.1246	44.23	99.1968	43.63	99.1254	42.44	98.829	43.37	97.5728	43.8	99.5534	50.02	96.9868	44.23	99.1968	99.0511	42.44	98.8244	43.37	97.6347
43.97	99.4444	50.05	96.8051	44.29	99.1968	43.76	99.1254	42.61	98.829	43.39	97.5728	43.97	99.5479	50.05	96.9492	44.29	99.181	99.0225	42.61	98.8015	43.39	97.5823
44.23	99.4444	50.28	96.8051	44.57	99.1968	43.72	99.1254	42.75	98.829	43.62	97.5728	44.23	99.5425	50.28	96.9179	44.57	99.1653	98.9939	42.75	98.7785	43.62	97.53
44.43	99.4444	50.63	96.8051	44.86	98.996	43.94	99.1254	43.03	98.829	43.92	97.5728	44.43	99.537	50.63	96.8865	44.86	99.1495	98.9653	43.03	98.751	43.92	97.4776
44.52	99.4444	50.94	96.8051	44.96	98.996	44.11	98.8338	43.29	98.829	44.13	97.3301	44.52	99.5261	50.94	96.8552	44.96	99.1338	98.9367	43.29	98.7234	44.13	97.43
44.77	99.4444	51.16	96.8051	44.88	98.996	44.37	98.8338	43.58	98.829	44.13	97.3301	44.77	99.5152	51.16	96.8176	44.88	99.118	98.9081	43.58	98.6959	44.13	97.3825
45.07	99.4444	51.15	96.8051	45.14	98.996	44.39	98.8338	43.62	98.829	44.24	97.3301	45.07	99.5044	51.15	96.7801	45.14	99.1023	98.8795	43.62	98.6683	44.24	97.3301
45.29	99.4444	51.41	96.8051	45.35	98.996	44.43	98.8338	43.67	98.829	44.41	97.3301	45.29	99.4935	51.41	96.7425	45.35	99.0865	98.8567	43.67	98.6408	44.41	97.2777
45.36	99.4444	51.59	96.8051	45.56	98.996	44.83	98.8338	43.82	98.829	44.7	97.3301	45.36	99.4826	51.59	96.7049	45.56	99.0669	98.8338	43.82	98.6132	44.7	97.2206
45.54	99.4444	51.86	96.8051	45.59	98.996	45.18	98.8338	44.07	98.5948	44.74	97.0874	45.54	99.4717	51.86	96.6673	45.59	99.0511	98.811	44.07	98.5857	44.74	97.1635
45.74	99.4444	51.85	96.4856	45.72	98.996	45.37	98.8338	44.23	98.5948	44.73	97.0874	45.74	99.4608	51.85	96.636	45.72	99.0354	98.7881	44.23	98.5535	44.73	97.1112
45.97	99.4444	52.03	96.4856	45.96	98.996	45.4	98.8338	44.18	98.5948	44.98	97.0874	45.97	99.4499	52.03	96.6047	45.96	99.0196	98.7595	44.18	98.5214	44.98	97.0541
46.02	99.4444	52.21	96.4856	46.4	98.996	45.63	98.5423	44.41	98.5948	45.19	97.0874	46.02	99.439	52.21	96.5733	46.4	99.0039	98.7309	44.41	98.4892	45.19	96.9969
46.17	99.4444	52.51	96.4856	46.51	98.996	45.89	98.5423	44.63	98.5948	45.36	97.0874	46.17	99.4281	52.51	96.542	46.51	98.9881	98.7023	44.63	98.4617	45.36	96.9398
46.37	99.4444	52.78	96.4856	46.63	98.7952	46.07	98.5423	44.77	98.3607	45.49	97.0874	46.37	99.4172	52.78	96.5107	46.63	98.9724	98.6738	44.77	98.4341	45.49	96.878
46.62	99.4444	52.89	96.4856	46.92	98.7952	45.99	98.5423	44.77	98.3607	45.81	97.0874	46.62	99.4063	52.89	96.4731	46.92	98.9566	98.6509	44.77	98.402	45.81	96.8209
46.75	99.4444	53.2	96.4856	47.19	98.7952	46.2	98.5423	45.14	98.3607	46.07	97.0874	46.75	99.3954	53.2	96.4355	47.19	98.9409	98.628	45.14	98.3698	46.07	96.7638
46.87	99.4444	53.49	96.4856	47.36	98.996	46.41	98.5423	45.43	98.3607	46.32	96.8447	46.87	99.3845	53.49	96.3979	47.36	98.9251	98.6109	45.43	98.3377	46.32	96.7019
47.09	99.4444	53.67	96.1661	47.29	98.996	46.66	98.5423	45.75	98.3607	46.31	96.8447	47.09	99.3736	53.67	96.3666	47.29	98.9094	98.5937	45.75	98.3055	46.31	96.64
47.4	99.4444	53.56	96.1661	47.49	98.996	46.71	98.5423	45.82	98.3607	46.46	96.8447	47.4	99.3628	53.56	96.3353	47.49	98.8936	98.5651	45.82	98.2734	46.46	96.5781
47.66	99.4444	53.83	96.1661	47.75	98.996	46.75	98.5423	45.87	98.3607	46.65	96.6019	47.66	99.3518	53.83	96.304	47.75	98.8779	98.5366	45.87	98.2413	46.65	96.5163
47.74	99.4444	54.12	96.1661	47.95	98.996	46.96	98.5423	46.11	98.1265	46.85	96.6019	47.74	99.3464	54.12	96.2726	47.95	98.8661	98.508	46.11	98.2045	46.85	96.4544
47.94	99.4444	54.34	96.1661	47.94	98.996	47.45	98.5423	46.28	98.1265	46.94	96.6019	47.94	99.341	54.34	96.2413	47.94	98.8542	98.4794	46.28	98.1724	46.94	96.3925
48.16	99.4444	54.35	96.1661	48.13	98.996	47.69	98.5423	46.43	98.1265	47	96.3592	48.16	99.3355	54.35	96.21	48.13	98.8424	98.4565	46.43	98.1402	47	96.3259
48.38	99.4444	54.44	96.1661	48.34	98.7952	47.7	98.5423	46.42	98.1265	47.22	96.3592	48.38	99.3301	54.44	96.1724	48.34	98.8306	98.4337	46.42	98.1081	47.22	96.2593
48.44	99.4444	54.77	96.1661	48.63	98.7952	47.97	98.2507	46.63	98.1265	47.47	96.3592	48.44	99.3246	54.77	96.1348	48.63	98.8149	98.4108	46.63	98.076	47.47	96.1927
48.59	99.4444	55.18	96.1661	48.84	98.7952	48.18	98.2507	46.88	98.1265	47.61	96.1165	48.59	99.3192	55.18	96.0972	48.84	98.7991	98.3822	46.88	98.0392	47.61	96.126
48.82	99.4444	55.36	96.1661	49.02	98.7952	48.42	98.2507	47.05	98.1265	47.51	96.1165	48.82	99.3137	55.36	96.0659	49.02	98.7873	98.3536	47.05	98.0025	47.51	96.0594
49.09	99.4444	55.45	96.1661	49.28	98.7952	48.36	98.2507	46.98	97.8923	47.84	96.1165	49.09	99.3083	55.45	96.0346	49.28	98.7755	98.325	46.98	97.9657	47.84	95.9928
49.16	99.1667	55.7	96.1661	49.63	98.7952	48.53	98.2507	47.27	97.8923	48.24	96.1165	49.16	99.3028	55.7	96.0033	49.63	98.7676	98.2965	47.27	97.929	48.24	95.9214
49.31	99.1667	55.94	95.8466	49.71	98.7952	48.79	98.2507	47.64	97.8923	48.49	96.1165	49.31	99.2974	55.94	95.9719	49.71	98.7597	98.2736	47.64	97.8923	48.49	95.8547
49.52	99.1667	56.08	95.8466	49.74	98.7952	49.02	98.2507	47.96	97.8923	48.55	95.8738	49.52	99.2919	56.08	95.9406	49.74	98.7519	98.2507	47.96	97.8555	48.55	95.7881
49.79	99.1667	56.1	95.8466	49.93	98.7952	49.03	98.2507	48.1	97.8923	48.72	95.8738	49.79	99.2865	56.1	95.9093	49.93	98.744	98.2279	48.1	97.8188	48.72	95.7167
49.93	99.1667	56.28	95.8466	50.17	98.5944	49.17	98.2507	48.16	97.8923	48.91	95.6311	49.93	99.2756	56.28	95.878	50.17	98.7361	98.205	48.16	97.7821	48.91	95.6453
50.14	99.1667	56.54	95.8466	50.39	98.5944	49.36	98.2507	48.37	97.8923	49.18	95.6311	50.14	99.2647	56.54	95.8404	50.39	98.7283	98.1821	48.37	97.7453	49.18	95.574
50.39	99.1667	56.75	95.8466	50.34	98.5944	49.67	98.2507	48.61	97.6581	49.17	95.6311	50.39	99.2538	56.75	95.8028	50.34	98.7164	98.1593	48.61	97.7132	49.17	95.5026
50.64	99.1667	56.8	95.8466	50.57	98.5944	49.93	97.9592	48.69	97.6581	49.23	95.3884	50.64	99.2429	56.8	95.7715	50.57	98.7046	98.1307	48.69	97.681	49.23	95.4312
50.82	99.1667	57.12	95.8466	50.81	98.5944	50.03	97.9592	48.68	97.6581	49.48	95.3884	50.82	99.232	57.12	95.7401	50.81	98.6928	98.1021	48.68	97.6489	49.48	95.3598
50.9	99.1667	57.42	95.8466	51	98.5944	50.36	97.9592	48.93	97.6581	49.73	95.3884	50.9	99.2211	57.42	95.7088	51	98.681	98.0792	48.93	97.6122	49.73	95.2836
51.07	99.1667	57.75	95.8466	51.05	98.5944	50.58	97.9592	49.18	97.6581	49.91	95.1456	51.07	99.2102	57.75	95.6775	51.05	98.6692	98.0564	49.18	97.5754	49.91	95.2075
51.31	99.1667	57.86	95.5272	51.37	98.5944	50.81	97.9592	49.43	97.4239	49.83	95.1456	51.31	99.1993	57.86	95.6462	51.37	98.6613	98.0335	49.43	97.5433	49.83	95.1266
51.5	99.1667	57.88	95.5272	51.66	98.5944	50.8	97.9592	49.35	97.4239	50.03	95.1456	51.5	99.1885	57.88	95.6149	51.66	98.6534	98.0106	49.35	97.5111	50.03	95.0457
51.56	99.1667	58.09	95.5272	51.98	98.5944	50.88	98.2507	49.5	97.4239	50.28	94.9029	51.56	99.1776	58.09	95.5835	51.98	98.6456	97.9878	49.5	97.4744	50.28	94.9648
51.75	99.1667	58.36	95.5272	52.08	98.5944	51.11	98.2507	49.88	97.4239	50.67	94.9029	51.75	99.1667	58.36	95.5522	52.08	98.6338	97.9649	49.88	97.4377	50.67	94.8839
51.96	99.1667	58.58	95.5272	52.11	98.5944	51.44	97.9592	50.25	97.4239	50.71	94.9029	51.96	99.1558	58.58	95.5272	52.11	98.6219	97.942	50.25	97.4009	50.71	94.803
52.21	99.1667	58.56	95.5272	52.37	98.5944	51.45	97.9592	50.35	97.4239	50.95	94.6602	52.21	99.1449	58.56	95.5021	52.37	98.6101	97.9192	50.35	97.3642	50.95	94.7173
52.27	99.1667	58.74	95.5272	52.57	98.5944	51.59	97.9592	50.48	97.1897	51.24	94.6602	52.27	99.134	58.74	95.4708	52.57	98.5944	97.8963	50.48	97.3229	51.24	94.6364
52.44	99.1667	58.92	95.5272	52.77	98.5944	51.79	97.9592	50.68	97.1897	51.45	94.6602	52.44	99.1231	58.92	95.4394	52.77	98.5786	97.8734	50.68	97.2861	51.45	94.5555
52.71	99.1667	59.32	95.5272	52.75	98.5944	52.04	97.9592	50.98	97.1897	51.51	94.4175	52.71	99.1122	59.32	95.4081	52.75	98.5629	97.8506	50.98	97.2494	51.51	94.4698
53.05	99.1667	59.51	95.2077	52.98	98.5944	52.2	97.9592	51.07	97.1897	51.49	94.4175	53.05	99.1013	59.51	95.3768	52.98	98.5471	97.822	51.07	97.2127	51.49	94.3889
53.21	99.1667	59.66	95.2077	53.2	98.3936	52.37	97.9592	51.01	97.1897	51.69	94.4175	53.21	99.0904	59.66	95.3455	53.2	98.5353	97.7934	51.01	97.1759	51.69	94.3033
53.31	99.1667	59.94	95.2077	53.4	98.3936	52.67	97.6676	51.25	96.9555	51.96	94.1748	53.31	99.0795	59.94	95.3142	53.4	98.5235	97.7705	51.25	97.1346	51.96	94.2176
53.51	99.1667	60.19	95.2077	53.36	98.5944	52.95	97.6676	51.49	96.9555	52.13	94.1748	53.51	99.0686	60.19	95.2828	53.36	98.5117	97.7477	51.49	97.0933	52.13	94.1367
53.76	99.1667	60.33	95.2077	53.62	98.5944	53.2	97.6676	51.72	96.9555	52.11	94.1748	53.76	99.0577	60.33	95.2515	53.62	98.4999	97.7248	51.72	97.0519	52.11	94.051
53.89	99.1667	60.27	95.2077	54.03	98.5944	53.15	97.6676	51.72	96.9555	52.34	93.932	53.89	99.0468	60.27	95.2202	54.03	98.4881	97.7019	51.72	97.0152	52.34	93.9654
53.98	99.1667	60.51	95.2077	54.33	98.5944	53.4	97.6676	51.81	96.9555	52.48	93.932	53.98	99.0414	60.51	95.1889	54.33	98.4763	97.6791	51.81	96.9785	52.48	93.8797
54.16	99.1667	60.75	95.2077	54.42	98.5944	53.53	97.6676	52.09	96.9555	52.72	93.932	54.16	99.0359	60.75	95.1638	54.42	98.4644	97.6562	52.09	96.9371	52.72	93.7893
54.44	99.1667	60.99	95.2077	54.53	98.5944	53.81	97.6676	52.48	96.9555	52.9	93.6893	54.44	99.0305	60.99	95.1388	54.53	98.4526	97.6333	52.48	96.8958	52.9	93.7036
54.59	98.8889	60.99	95.2077	54.75	98.5944	53.88	97.6676	52.65	96.9555	53.14	93.6893	54.59	99.0196	60.99	95.1137	54.75	98.4408	97.6105	52.65	96.8545	53.14	93.6132
54.65	98.8889	61.16	94.8882	55.05	98.5944	54.03	97.6676	52.71	96.9555	53.38	93.6893	54.65	99.0087	61.16	95.0824	55.05	98.433	97.5876	52.71	96.8131	53.38	93.5275
54.87	98.8889	61.55	94.8882	55.12	98.3936	54.3	97.6676	52.97	96.9555	53.7	93.4466	54.87	98.9978	61.55	95.0511	55.12	98.4251	97.5647	52.97	96.7672	53.7	93.4418
55.1	98.8889	61.89	94.8882	55.14	98.3936	54.47	97.3761	53.26	96.9555	53.75	93.4466	55.1	98.9869	61.89	95.0197	55.14	98.4172	97.5419	53.26	96.7259	53.75	93.3514
55.37	98.8889	62.02	94.8882	55.39	98.3936	54.49	97.3761	53.43	96.9555	53.81	93.4466	55.37	98.976	62.02	94.9884	55.39	98.4093	97.5247	53.43	96.6846	53.81	93.2657
55.51	98.8889	62.07	94.8882	55.61	98.3936	54.56	97.3761	53.34	96.7213	53.98	93.2039	55.51	98.9651	62.07	94.9571	55.61	98.4014	97.5076	53.34	96.6432	53.98	93.1753
55.75	98.8889	62.31	94.8882	55.83	98.3936	54.98	97.3761	53.55	96.7213	54.19	93.2039	55.75	98.9543	62.31	94.9258	55.83	98.3936	97.4847	53.55	96.6019	54.19	93.0849
55.97	98.8889	62.51	94.8882	55.79	98.3936	55.4	97.3761	53.81	96.7213	54.38	92.9612	55.97	98.9434	62.51	94.8944	55.79	98.3857	97.4618	53.81	96.5606	54.38	92.9945
56.2	98.8889	62.73	94.8882	55.95	98.3936	55.6	97.3761	54.03	96.7213	54.34	92.9612	56.2	98.9325	62.73	94.8694	55.95	98.3778	97.439	54.03	96.5239	54.34	92.904
56.31	98.8889	62.71	94.8882	56.31	98.3936	55.6	97.3761	54.05	96.4871	54.57	92.9612	56.31	98.9216	62.71	94.8443	56.31	98.37	97.4161	54.05	96.4825	54.57	92.8089
56.41	98.8889	62.91	94.8882	56.7	98.3936	55.79	97.3761	54.16	96.4871	54.81	92.7185	56.41	98.9107	62.91	94.8193	56.7	98.3621	97.3875	54.16	96.4412	54.81	92.7185
56.61	98.8889	63.09	94.8882	56.81	98.3936	56.08	97.3761	54.35	96.4871	55	92.7185	56.61	98.8998	63.09	94.7942	56.81	98.3542	97.3532	54.35	96.3999	55	92.628
56.83	98.8889	63.33	94.8882	56.98	98.3936	56.22	97.3761	54.77	96.4871	54.98	92.4757	56.83	98.8889	63.33	94.7691	56.98	98.3463	97.3246	54.77	96.3585	54.98	92.5328
57	98.8889	63.56	94.5687	57.21	98.1928	56.26	97.3761	54.97	96.2529	55.29	92.4757	57	98.878	63.56	94.7441	57.21	98.3384	97.2961	54.97	96.3172	55.29	92.4424
57.13	98.8889	63.76	94.5687	57.48	98.1928	56.38	97.3761	55.04	96.2529	55.59	92.4757	57.13	98.8671	63.76	94.719	57.48	98.3266	97.2675	55.04	96.2805	55.59	92.3472
57.32	98.8889	64.04	94.5687	57.6	98.1928	56.57	97.3761	55.34	96.2529	55.9	92.233	57.32	98.8562	64.04	94.694	57.6	98.3148	97.2389	55.34	96.2437	55.9	92.252
57.57	98.8889	64.31	94.5687	57.56	98.1928	56.93	97.0845	55.62	96.2529	56.05	92.233	57.57	98.8453	64.31	94.6689	57.56	98.303	97.2103	55.62	96.2024	56.05	92.1616
57.75	98.8889	64.46	94.5687	57.81	98.1928	57.05	97.0845	55.81	96.2529	56.08	91.9903	57.75	98.8344	64.46	94.6501	57.81	98.2912	97.1817	55.81	96.1611	56.08	92.0664
57.84	98.8889	64.4	94.5687	58.08	98.1928	56.98	97.0845	55.76	96.0187	56.32	91.9903	57.84	98.8235	64.4	94.6251	58.08	98.2833	97.1474	55.76	96.1198	56.32	91.9712
58.11	98.8889	64.63	94.5687	58.25	98.1928	57.36	97.0845	55.94	96.0187	56.54	91.9903	58.11	98.8126	64.63	94.6	58.25	98.2755	97.1188	55.94	96.083	56.54	91.8761
58.43	98.8889	64.9	94.5687	58.25	98.1928	57.74	97.0845	56.17	96.0187	56.64	91.7476	58.43	98.8017	64.9	94.575	58.25	98.2636	97.0903	56.17	96.0463	56.64	91.7809
58.68	98.8889	65.11	94.5687	58.43	98.1928	57.99	97.0845	56.42	96.0187	56.65	91.7476	58.68	98.7909	65.11	94.5499	58.43	98.2518	97.0617	56.42	96.0096	56.65	91.6857
58.78	98.8889	65.12	94.5687	58.62	98.1928	58.04	97.0845	56.41	96.0187	56.86	91.7476	58.78	98.78	65.12	94.5248	58.62	98.24	97.0331	56.41	95.9728	56.86	91.5905
58.92	98.8889	65.24	94.5687	59.06	98.1928	58.23	97.0845	56.56	95.7845	57.11	91.5049	58.92	98.7691	65.24	94.4998	59.06	98.2282	97.0045	56.56	95.9361	57.11	91.4953
59.13	98.8889	65.55	94.5687	59.22	98.1928	58.52	97.0845	56.72	95.7845	57.32	91.5049	59.13	98.7527	65.55	94.4747	59.22	98.2164	96.9759	56.72	95.8993	57.32	91.3954
59.38	98.6111	65.95	94.5687	59.38	98.1928	58.77	97.0845	57.05	95.7845	57.31	91.2621	59.38	98.7364	65.95	94.4497	59.38	98.2046	96.9474	57.05	95.858	57.31	91.3002
59.41	98.6111	66.06	94.2492	59.65	98.1928	58.72	97.0845	57.36	95.7845	57.44	91.2621	59.41	98.7255	66.06	94.4246	59.65	98.1888	96.9188	57.36	95.8167	57.44	91.2003
59.59	98.6111	66.16	94.2492	59.93	98.1928	58.85	97.0845	57.42	95.5503	57.8	91.2621	59.59	98.7146	66.16	94.4058	59.93	98.1731	96.8902	57.42	95.7754	57.8	91.1003
59.82	98.6111	66.4	94.2492	60.03	98.1928	59.09	97.0845	57.71	95.5503	58.17	91.0194	59.82	98.7037	66.4	94.387	60.03	98.1613	96.8616	57.71	95.7294	58.17	91.0051
60.07	98.6111	66.65	94.2492	60.05	98.1928	59.37	97.0845	58	95.5503	58.26	91.0194	60.07	98.6928	66.65	94.3682	60.05	98.1495	96.8387	58	95.6835	58.26	90.9052
60.21	98.6111	66.8	94.2492	60.25	98.1928	59.48	97.0845	58.21	95.5503	58.36	90.7767	60.21	98.6819	66.8	94.3494	60.25	98.1376	96.8159	58.21	95.6376	58.36	90.8053
60.3	98.6111	66.78	94.2492	60.52	98.1928	59.47	96.793	58.22	95.5503	58.62	90.7767	60.3	98.671	66.78	94.3306	60.52	98.1258	96.7873	58.22	95.5963	58.62	90.7053
60.51	98.6111	66.98	94.2492	60.71	98.1928	59.73	96.793	58.35	95.5503	58.89	90.534	60.51	98.6601	66.98	94.3119	60.71	98.114	96.7587	58.35	95.5503	58.89	90.6054
60.77	98.6111	67.21	94.2492	60.68	98.1928	60.12	96.793	58.61	95.5503	59.04	90.534	60.77	98.6492	67.21	94.293	60.68	98.1022	96.7301	58.61	95.5044	59.04	90.5102
61.01	98.6111	67.4	94.2492	60.93	98.1928	60.41	96.793	58.85	95.3162	58.97	90.2913	61.01	98.6383	67.4	94.2743	60.93	98.0904	96.7015	58.85	95.4585	58.97	90.4102
61.15	98.6111	67.49	94.2492	61.11	98.1928	60.44	96.793	58.88	95.3162	59.2	90.2913	61.15	98.6274	67.49	94.2555	61.11	98.0786	96.673	58.88	95.4172	59.2	90.3103
61.37	98.6111	67.79	94.2492	61.33	98.1928	60.73	96.5015	59.01	95.3162	59.44	90.2913	61.37	98.6166	67.79	94.2367	61.33	98.0668	96.6501	59.01	95.3759	59.44	90.2104
61.63	98.6111	68.07	94.2492	61.51	98.1928	60.99	96.5015	59.21	95.3162	59.64	90.0485	61.63	98.6057	68.07	94.2116	61.51	98.055	96.6215	59.21	95.3299	59.64	90.1104
61.82	98.6111	68.37	94.2492	61.77	98.1928	61.2	96.5015	59.46	95.3162	59.65	90.0485	61.82	98.5948	68.37	94.1866	61.77	98.0431	96.5929	59.46	95.284	59.65	90.0152
61.88	98.6111	68.51	94.2492	62.04	97.992	61.17	96.5015	59.72	95.3162	59.8	89.8058	61.88	98.5839	68.51	94.1678	62.04	98.0353	96.5643	59.72	95.2427	59.8	89.9153
62.03	98.6111	68.5	94.2492	62.34	97.992	61.26	96.5015	59.86	95.3162	59.99	89.8058	62.03	98.573	68.5	94.149	62.34	98.0274	96.5358	59.86	95.2014	59.99	89.8153
62.22	98.6111	68.69	94.2492	62.41	97.992	61.52	96.5015	60.15	95.082	60.4	89.8058	62.22	98.5621	68.69	94.1302	62.41	98.0195	96.5072	60.15	95.16	60.4	89.7154
62.48	98.6111	68.95	94.2492	62.47	97.992	61.8	96.5015	60.46	95.082	60.57	89.5631	62.48	98.5512	68.95	94.1114	62.47	98.0117	96.4843	60.46	95.1141	60.57	89.6155
62.57	98.6111	69.17	93.9297	62.67	97.992	61.91	96.2099	60.66	95.082	60.62	89.5631	62.57	98.5403	69.17	94.0926	62.67	97.9998	96.4614	60.66	95.0682	60.62	89.5155
62.74	98.6111	69.19	93.9297	62.91	97.992	61.98	96.2099	60.64	95.082	60.93	89.3204	62.74	98.5294	69.19	94.0738	62.91	97.988	96.4386	60.64	95.0269	60.93	89.4156
62.95	98.6111	69.33	93.9297	63.13	97.992	62.18	96.2099	60.81	95.082	61.2	89.3204	62.95	98.5185	69.33	94.055	63.13	97.9762	96.4157	60.81	94.9855	61.2	89.3109
63.18	98.6111	69.51	93.9297	63.12	97.992	62.4	96.2099	60.99	95.082	61.39	89.3204	63.18	98.5022	69.51	94.0362	63.12	97.9644	96.3928	60.99	94.9442	61.39	89.2109
63.33	98.6111	69.94	93.9297	63.33	97.992	62.73	96.2099	61.28	95.082	61.36	89.0777	63.33	98.4858	69.94	94.0174	63.33	97.9526	96.37	61.28	94.9029	61.36	89.1062
63.53	98.6111	70.08	93.9297	63.56	97.992	62.8	96.2099	61.34	95.082	61.51	89.0777	63.53	98.4695	70.08	93.9986	63.56	97.9408	96.3471	61.34	94.857	61.51	89.0015
63.8	98.3333	70.21	93.9297	63.71	97.992	63.08	96.2099	61.43	95.082	61.75	88.835	63.8	98.4532	70.21	93.9798	63.71	97.929	96.3242	61.43	94.8156	61.75	88.9016
64.06	98.3333	70.46	93.9297	63.76	97.992	63.4	96.2099	61.67	94.8478	61.97	88.835	64.06	98.4368	70.46	93.961	63.76	97.9172	96.3014	61.67	94.7743	61.97	88.7969
64.23	98.3333	70.74	93.9297	64.12	97.7912	63.6	96.2099	61.88	94.8478	61.98	88.5922	64.23	98.4259	70.74	93.9422	64.12	97.9053	96.2785	61.88	94.733	61.98	88.6969
64.34	98.3333	70.86	93.9297	64.4	97.7912	63.66	96.2099	62.02	94.8478	62.12	88.5922	64.34	98.415	70.86	93.9297	64.4	97.8935	96.2557	62.02	94.6916	62.12	88.5922
64.48	98.3333	70.84	93.9297	64.7	97.7912	63.76	96.2099	62.21	94.6136	62.33	88.5922	64.48	98.4041	70.84	93.9172	64.7	97.8817	96.2328	62.21	94.6549	62.33	88.4875
64.72	98.3333	71.06	93.9297	64.8	97.7912	63.95	96.2099	62.53	94.6136	62.56	88.3495	64.72	98.3932	71.06	93.8984	64.8	97.8699	96.2042	62.53	94.6136	62.56	88.3828
64.84	98.3333	71.26	93.9297	64.86	97.7912	64.23	96.2099	62.81	94.6136	62.78	88.3495	64.84	98.3824	71.26	93.8796	64.86	97.8581	96.1756	62.81	94.5723	62.78	88.2781
64.93	98.3333	71.48	93.9297	65.14	97.7912	64.33	95.9184	63.09	94.6136	62.95	88.1068	64.93	98.3715	71.48	93.8608	65.14	97.8463	96.147	63.09	94.5309	62.95	88.1734
65.17	98.3333	71.47	93.9297	65.35	97.7912	64.41	95.9184	63.05	94.3794	63.21	88.1068	65.17	98.3606	71.47	93.842	65.35	97.8305	96.1242	63.05	94.4896	63.21	88.0687
65.39	98.3333	71.74	93.9297	65.49	97.7912	64.56	95.9184	63.27	94.3794	63.49	88.1068	65.39	98.3497	71.74	93.8232	65.49	97.8148	96.1013	63.27	94.4483	63.49	87.964
65.61	98.3333	72.07	93.9297	65.52	97.7912	64.81	95.9184	63.42	94.3794	63.73	87.8641	65.61	98.3388	72.07	93.8044	65.52	97.799	96.0784	63.42	94.4069	63.73	87.8593
65.71	98.3333	72.38	93.9297	65.73	97.7912	65.03	95.9184	63.68	94.3794	63.68	87.8641	65.71	98.3279	72.38	93.7856	65.73	97.7833	96.0556	63.68	94.3656	63.68	87.7594
65.88	98.3333	72.56	93.9297	65.97	97.7912	65.19	96.2099	63.77	94.3794	63.92	87.6214	65.88	98.317	72.56	93.7668	65.97	97.7675	96.027	63.77	94.3243	63.92	87.6547
66.14	98.3333	72.55	93.6102	66.19	97.7912	65.47	95.9184	63.85	94.1452	64.07	87.6214	66.14	98.3061	72.55	93.748	66.19	97.7518	96.0041	63.85	94.283	64.07	87.55
66.43	98.3333	72.73	93.6102	66.14	97.7912	65.74	95.9184	64.09	94.1452	64.35	87.6214	66.43	98.2952	72.73	93.7292	66.14	97.736	95.9813	64.09	94.2416	64.35	87.4453
66.56	98.3333	72.97	93.6102	66.39	97.7912	66	95.9184	64.35	94.1452	64.36	87.3786	66.56	98.2843	72.97	93.7105	66.39	97.7203	95.9584	64.35	94.2003	64.36	87.3406
66.72	98.3333	73.23	93.6102	66.79	97.7912	66.01	95.9184	64.44	94.1452	64.48	87.3786	66.72	98.2734	73.23	93.6917	66.79	97.7085	95.9355	64.44	94.159	64.48	87.2406
66.95	98.3333	73.23	93.6102	67.1	97.7912	66.15	95.9184	64.53	94.1452	64.7	87.1359	66.95	98.2625	73.23	93.6729	67.1	97.6967	95.9126	64.53	94.1131	64.7	87.1359
67.19	98.3333	73.38	93.6102	67.2	97.7912	66.41	95.9184	64.91	93.911	64.99	87.1359	67.19	98.2462	73.38	93.6541	67.2	97.6849	95.8898	64.91	94.0717	64.99	87.0312
67.3	98.3333	73.54	93.6102	67.35	97.5904	66.63	95.9184	65.18	93.911	65.04	86.8932	67.3	98.2298	73.54	93.6353	67.35	97.6731	95.8669	65.18	94.0304	65.04	86.9313
67.38	98.3333	73.87	93.6102	67.56	97.5904	66.74	95.9184	65.47	93.911	65.16	86.8932	67.38	98.2135	73.87	93.6227	67.56	97.6612	95.844	65.47	93.9891	65.16	86.8266
67.57	98.3333	74.09	93.6102	67.84	97.5904	66.81	95.9184	65.52	93.911	65.56	86.6505	67.57	98.1972	74.09	93.6102	67.84	97.6494	95.8212	65.52	93.9477	65.56	86.7266
67.82	98.0556	74.19	93.6102	67.93	97.5904	67.03	95.9184	65.71	93.911	65.85	86.6505	67.82	98.1808	74.19	93.5977	67.93	97.6415	95.7983	65.71	93.9064	65.85	86.6219
68	98.0556	74.49	93.6102	67.92	97.5904	67.31	95.9184	65.93	93.911	66.08	86.4078	68	98.1645	74.49	93.5852	67.92	97.6337	95.7755	65.93	93.8605	66.08	86.5172
68.1	98.0556	74.74	93.6102	68.19	97.5904	67.38	95.9184	66.1	93.6768	66.1	86.4078	68.1	98.1482	74.74	93.5726	68.19	97.6258	95.7526	66.1	93.8146	66.1	86.4125
68.34	98.0556	74.92	93.6102	68.42	97.5904	67.48	95.9184	66.18	93.6768	66.28	86.4078	68.34	98.1318	74.92	93.5601	68.42	97.6179	95.7297	66.18	93.7687	66.28	86.3078
68.55	98.0556	74.84	93.6102	68.63	97.5904	67.85	95.9184	66.28	93.6768	66.53	86.165	68.55	98.1209	74.84	93.5476	68.63	97.6101	95.7069	66.28	93.7227	66.53	86.2031
68.79	98.0556	75.08	93.6102	68.57	97.5904	68.16	95.9184	66.52	93.6768	66.71	86.165	68.79	98.11	75.08	93.535	68.57	97.5982	95.684	66.52	93.6814	66.71	86.0984
68.95	98.0556	75.29	93.6102	68.73	97.5904	68.42	95.9184	66.79	93.6768	66.74	85.9223	68.95	98.0991	75.29	93.5225	68.73	97.5904	95.6611	66.79	93.6401	66.74	85.9985
69.14	98.0556	75.53	93.6102	69.09	97.5904	68.49	95.9184	66.92	93.6768	66.92	85.9223	69.14	98.0882	75.53	93.51	69.09	97.5825	95.6383	66.92	93.5987	66.92	85.8938
69.38	98.0556	75.53	93.2907	69.51	97.5904	68.67	95.6268	66.91	93.4426	67.14	85.6796	69.38	98.0773	75.53	93.4912	69.51	97.5746	95.6154	66.91	93.5574	67.14	85.7891
69.63	98.0556	75.66	93.2907	69.57	97.5904	68.92	95.6268	67.32	93.4426	67.42	85.6796	69.63	98.0665	75.66	93.4724	69.57	97.5667	95.5925	67.32	93.5161	67.42	85.6891
69.72	98.0556	76.08	93.2907	69.78	97.5904	69.07	95.6268	67.62	93.4426	67.51	85.4369	69.72	98.0556	76.08	93.4536	69.78	97.5589	95.5639	67.62	93.4748	67.51	85.5844
69.87	98.0556	76.38	93.2907	70.01	97.3896	69.16	95.6268	67.89	93.4426	67.46	85.4369	69.87	98.0447	76.38	93.4348	70.01	97.551	95.5411	67.89	93.4334	67.46	85.4845
70.05	98.0556	76.56	93.2907	70.26	97.3896	69.2	95.6268	67.97	93.4426	67.77	85.1942	70.05	98.0338	76.56	93.416	70.26	97.5392	95.5182	67.97	93.3967	67.77	85.3845
70.27	98.0556	76.56	93.2907	70.38	97.3896	69.43	95.6268	68.15	93.4426	68.21	85.1942	70.27	98.0229	76.56	93.3972	70.38	97.5274	95.4953	68.15	93.36	68.21	85.2798
70.39	98.0556	76.8	93.2907	70.32	97.3896	69.76	95.6268	68.39	93.2084	68.46	85.1942	70.39	98.012	76.8	93.3784	70.32	97.5156	95.4725	68.39	93.3232	68.46	85.1799
70.53	98.0556	76.97	93.2907	70.6	97.3896	69.88	95.3353	68.58	93.2084	68.51	84.9515	70.53	98.0011	76.97	93.3596	70.6	97.5037	95.4496	68.58	93.2865	68.51	85.0799
70.74	98.0556	77.2	93.2907	70.85	97.3896	69.86	95.3353	68.65	93.2084	68.75	84.9515	70.74	97.9902	77.2	93.3409	70.85	97.4919	95.421	68.65	93.2498	68.75	84.98
70.99	98.0556	77.21	93.2907	71.03	97.3896	70.19	95.3353	68.75	93.2084	68.95	84.7087	70.99	97.9739	77.21	93.3283	71.03	97.4801	95.3982	68.75	93.2176	68.95	84.8801
71.17	98.0556	77.39	93.2907	71.03	97.3896	70.56	95.3353	68.97	93.2084	69.26	84.7087	71.17	97.9575	77.39	93.3158	71.03	97.4683	95.3753	68.97	93.1855	69.26	84.7801
71.26	98.0556	77.55	93.2907	71.21	97.3896	70.83	95.3353	69.24	93.2084	69.2	84.7087	71.26	97.9412	77.55	93.3033	71.21	97.4565	95.3524	69.24	93.1533	69.2	84.6849
71.49	98.0556	77.79	93.2907	71.4	97.3896	70.91	95.3353	69.39	92.9742	69.34	84.466	71.49	97.9248	77.79	93.2907	71.4	97.4447	95.3296	69.39	93.1212	69.34	84.585
71.8	97.7778	78.02	93.2907	71.79	97.3896	71.07	95.3353	69.35	92.9742	69.61	84.466	71.8	97.9085	78.02	93.2782	71.79	97.4329	95.3067	69.35	93.089	69.61	84.4898
72	97.7778	78.15	93.2907	71.91	97.3896	71.32	95.3353	69.69	92.9742	69.89	84.466	72	97.8922	78.15	93.2657	71.91	97.4211	95.2838	69.69	93.0569	69.89	84.3946
72.07	97.7778	78.45	93.2907	72.12	97.3896	71.56	95.0437	70.07	92.9742	70.01	84.2233	72.07	97.8758	78.45	93.2532	72.12	97.4132	95.261	70.07	93.0247	70.01	84.2994
72.3	97.7778	78.72	93.2907	72.38	97.3896	71.55	95.0437	70.34	92.9742	70.02	84.2233	72.3	97.8595	78.72	93.2406	72.38	97.4053	95.2381	70.34	92.9926	70.02	84.2043
72.5	97.7778	78.91	93.2907	72.65	97.5904	71.64	95.0437	70.4	92.9742	70.22	83.9806	72.5	97.8431	78.91	93.2281	72.65	97.3974	95.2152	70.4	92.9559	70.22	84.1138
72.74	97.7778	78.84	93.2907	72.74	97.5904	71.89	95.0437	70.59	92.74	70.49	83.9806	72.74	97.8322	78.84	93.2093	72.74	97.3856	95.1924	70.59	92.9191	70.49	84.0187
72.78	97.7778	79.05	93.2907	72.75	97.5904	72.13	95.0437	70.8	92.74	70.86	83.7379	72.78	97.8213	79.05	93.1905	72.75	97.3738	95.1695	70.8	92.8824	70.86	83.9282
72.9	97.7778	79.28	93.2907	72.94	97.5904	72.32	95.0437	71.09	92.74	70.9	83.7379	72.9	97.8105	79.28	93.1717	72.94	97.362	95.1466	71.09	92.8503	70.9	83.8331
73.13	97.7778	79.48	93.2907	73.21	97.5904	72.26	95.0437	71.12	92.74	71.2	83.4951	73.13	97.7996	79.48	93.1529	73.21	97.3502	95.1238	71.12	92.8181	71.2	83.7379
73.36	97.7778	79.54	93.2907	73.42	97.3896	72.52	95.0437	71.19	92.74	71.49	83.4951	73.36	97.7887	79.54	93.1341	73.42	97.3423	95.1009	71.19	92.786	71.49	83.6427
73.49	97.7778	79.6	93.2907	73.4	97.3896	72.9	95.0437	71.44	92.74	71.73	83.4951	73.49	97.7778	79.6	93.1153	73.4	97.3344	95.078	71.44	92.7492	71.73	83.5475
73.64	97.7778	79.94	93.2907	73.66	97.3896	73.21	95.0437	71.68	92.74	71.79	83.2524	73.64	97.7669	79.94	93.0965	73.66	97.3266	95.0552	71.68	92.7125	71.79	83.4571
73.87	97.7778	80.31	92.9712	73.83	97.3896	73.23	95.0437	71.85	92.5058	71.86	83.2524	73.87	97.756	80.31	93.0777	73.83	97.3187	95.0323	71.85	92.6758	71.86	83.3619
74.15	97.7778	80.51	92.9712	74.03	97.3896	73.49	95.0437	71.8	92.5058	72.06	83.2524	74.15	97.7451	80.51	93.0652	74.03	97.3108	95.0152	71.8	92.6436	72.06	83.2715
74.37	97.7778	80.53	92.9712	74.22	97.3896	73.69	94.7522	72.04	92.5058	72.39	83.0097	74.37	97.7342	80.53	93.0527	74.22	97.3029	94.998	72.04	92.6115	72.39	83.181
74.47	97.7778	80.75	92.9712	74.46	97.3896	73.98	94.7522	72.44	92.5058	72.5	83.0097	74.47	97.7233	80.75	93.0402	74.46	97.2911	94.9751	72.44	92.5793	72.5	83.0954
74.68	97.7778	80.96	92.9712	74.72	97.1888	74.02	94.7522	72.77	92.5058	72.53	83.0097	74.68	97.707	80.96	93.0276	74.72	97.2832	94.9523	72.77	92.5426	72.53	83.0049
74.93	97.7778	81.15	92.9712	75.04	97.1888	74.04	94.7522	72.84	92.5058	72.78	82.767	74.93	97.6906	81.15	93.0151	75.04	97.2754	94.9294	72.84	92.5058	72.78	82.9193
75.11	97.7778	81.19	92.9712	75.12	97.1888	74.3	94.7522	73.02	92.5058	73	82.767	75.11	97.6743	81.19	93.0026	75.12	97.2675	94.9065	73.02	92.4691	73	82.8336
75.18	97.7778	81.33	92.9712	75.21	97.1888	74.56	94.7522	73.25	92.5058	73.23	82.767	75.18	97.6579	81.33	92.99	75.21	97.2596	94.8837	73.25	92.437	73.23	82.7432
75.33	97.7778	81.53	92.9712	75.37	97.1888	74.72	94.7522	73.53	92.5058	73.42	82.5243	75.33	97.6416	81.53	92.9775	75.37	97.2518	94.8665	73.53	92.4048	73.42	82.6575
75.55	97.5	81.73	92.9712	75.6	97.1888	74.72	94.7522	73.58	92.5058	73.7	82.5243	75.55	97.6253	81.73	92.965	75.6	97.2439	94.8436	73.58	92.3727	73.7	82.5719
75.79	97.5	81.9	92.9712	75.81	97.1888	74.91	94.7522	73.62	92.5058	73.99	82.5243	75.79	97.6089	81.9	92.9524	75.81	97.236	94.8208	73.62	92.3405	73.99	82.4862
75.85	97.5	82.08	92.9712	75.78	97.1888	75.17	94.7522	73.89	92.5058	74.28	82.5243	75.85	97.5926	82.08	92.9399	75.78	97.2281	94.7979	73.89	92.3084	74.28	82.4005
76.01	97.5	82.36	92.9712	76.01	97.1888	75.56	94.7522	74.14	92.5058	74.33	82.2815	76.01	97.5763	82.36	92.9274	76.01	97.2202	94.775	74.14	92.2763	74.33	82.3101
76.26	97.5	82.64	92.9712	76.25	97.1888	75.62	94.7522	74.3	92.5058	74.46	82.2815	76.26	97.5599	82.64	92.9149	76.25	97.2124	94.7522	74.3	92.2487	74.46	82.2244
76.51	97.5	82.83	92.9712	76.42	97.1888	75.83	94.7522	74.3	92.2717	74.66	82.2815	76.51	97.549	82.83	92.9023	76.42	97.2045	94.7293	74.3	92.2211	74.66	82.1388
76.64	97.5	82.8	92.9712	76.47	97.1888	76.11	94.7522	74.43	92.2717	74.9	82.0388	76.64	97.5381	82.8	92.8898	76.47	97.1966	94.7065	74.43	92.1936	74.9	82.0483
76.87	97.5	82.97	92.9712	76.79	97.1888	76.37	94.7522	74.75	92.2717	75.07	82.0388	76.87	97.5272	82.97	92.8773	76.79	97.1888	94.6893	74.75	92.1615	75.07	81.9627
77.08	97.5	83.19	92.9712	77.05	97.1888	76.46	94.7522	75.17	92.0375	75.1	82.0388	77.08	97.5163	83.19	92.8648	77.05	97.1809	94.6722	75.17	92.1293	75.1	81.877
77.33	97.5	83.42	92.6518	77.38	96.9879	76.47	94.7522	75.23	92.0375	75.35	81.7961	77.33	97.5054	83.42	92.846	77.38	97.1691	94.655	75.23	92.0972	75.35	81.7961
77.48	97.5	83.5	92.6518	77.52	96.9879	76.71	94.7522	75.46	92.0375	75.64	81.7961	77.48	97.4946	83.5	92.8272	77.52	97.1573	94.6379	75.46	92.0696	75.64	81.7152
77.58	97.5	83.5	92.6518	77.61	96.9879	77	94.7522	75.69	92.0375	75.83	81.5534	77.58	97.4837	83.5	92.8084	77.61	97.1454	94.6207	75.69	92.0421	75.83	81.6343
77.77	97.5	83.77	92.6518	77.85	96.9879	77.12	94.7522	75.95	92.0375	75.84	81.5534	77.77	97.4728	83.77	92.7896	77.85	97.1336	94.6036	75.95	92.0099	75.84	81.5534
78.02	97.5	84.18	92.6518	78.05	97.1888	77.11	94.7522	76.06	92.0375	76.21	81.3107	78.02	97.4619	84.18	92.7708	78.05	97.1218	94.5864	76.06	91.9778	76.21	81.4772
78.19	97.5	84.36	92.6518	78.16	97.1888	77.35	94.7522	76	91.8033	76.48	81.3107	78.19	97.451	84.36	92.752	78.16	97.114	94.5693	76	91.9456	76.48	81.4011
78.26	97.5	84.42	92.6518	78.17	97.1888	77.55	94.7522	76.29	91.8033	76.82	81.3107	78.26	97.4401	84.42	92.7332	78.17	97.1061	94.5464	76.29	91.9135	76.82	81.3202
78.43	97.5	84.65	92.6518	78.42	97.1888	77.82	94.7522	76.54	91.8033	76.94	81.068	78.43	97.4292	84.65	92.7144	78.42	97.0982	94.5235	76.54	91.8813	76.94	81.2441
78.66	97.5	84.87	92.6518	78.65	97.1888	78	94.7522	76.75	91.8033	77.04	81.068	78.66	97.4129	84.87	92.7019	78.65	97.0864	94.5007	76.75	91.8538	77.04	81.1679
78.88	97.5	85.06	92.6518	78.88	97.1888	78.23	94.7522	76.75	91.8033	77.3	81.068	78.88	97.3965	85.06	92.6893	78.88	97.0746	94.4778	76.75	91.8217	77.3	81.087
78.97	97.5	85.09	92.6518	78.82	96.9879	78.5	94.4606	76.93	91.8033	77.55	81.068	78.97	97.3802	85.09	92.6768	78.82	97.0628	94.4606	76.93	91.7895	77.55	81.0109
79.17	97.2222	85.19	92.6518	79.1	96.9879	78.81	94.4606	77.14	91.5691	77.67	80.8252	79.17	97.3638	85.19	92.6643	79.1	97.0549	94.4435	77.14	91.7574	77.67	80.9347
79.45	97.2222	85.4	92.6518	79.47	96.9879	78.84	94.4606	77.52	91.5691	77.74	80.8252	79.45	97.3475	85.4	92.6518	79.47	97.051	94.4263	77.52	91.7252	77.74	80.8586
79.76	97.2222	85.62	92.6518	79.77	96.9879	78.96	94.4606	77.65	91.5691	77.97	80.8252	79.76	97.3311	85.62	92.6392	79.77	97.047	94.4092	77.65	91.6931	77.97	80.7872
79.86	97.2222	85.77	92.6518	79.89	96.9879	79.09	94.4606	77.84	91.5691	78.23	80.5825	79.86	97.3148	85.77	92.6267	79.89	97.0431	94.392	77.84	91.6609	78.23	80.711
80.03	97.2222	85.95	92.6518	80.03	96.9879	79.38	94.4606	78.12	91.5691	78.46	80.5825	80.03	97.2985	85.95	92.6142	80.03	97.0391	94.3749	78.12	91.6288	78.46	80.6349
80.2	97.2222	86.25	92.6518	80.23	96.9879	79.57	94.1691	78.39	91.5691	78.42	80.5825	80.2	97.2821	86.25	92.6016	80.23	97.0352	94.3577	78.39	91.5921	78.42	80.5635
80.41	97.2222	86.5	92.6518	80.49	96.9879	79.53	94.1691	78.54	91.5691	78.66	80.3398	80.41	97.2712	86.5	92.5891	80.49	97.0313	94.3406	78.54	91.5553	78.66	80.4873
80.55	97.2222	86.72	92.6518	80.56	96.9879	79.78	94.1691	78.5	91.5691	79.06	80.3398	80.55	97.2604	86.72	92.5766	80.56	97.0234	94.3234	78.5	91.5186	79.06	80.4112
80.64	97.2222	86.73	92.6518	80.57	96.9879	79.97	94.1691	78.72	91.5691	79.43	80.0971	80.64	97.2495	86.73	92.564	80.57	97.0155	94.3063	78.72	91.4818	79.43	80.335
80.86	97.2222	86.83	92.6518	80.81	96.9879	80.14	94.1691	78.97	91.5691	79.52	80.0971	80.86	97.2386	86.83	92.5515	80.81	97.0076	94.2834	78.97	91.4451	79.52	80.2637
81.09	97.2222	87.05	92.6518	81.03	96.9879	80.3	94.1691	79.17	91.5691	79.64	80.0971	81.09	97.2277	87.05	92.539	81.03	96.9998	94.2606	79.17	91.4084	79.64	80.1875
81.25	97.2222	87.33	92.6518	81.25	96.9879	80.6	94.1691	79.19	91.5691	79.89	79.8544	81.25	97.2168	87.33	92.5265	81.25	96.9919	94.2377	79.19	91.3762	79.89	80.1114
81.33	97.2222	87.42	92.6518	81.23	96.9879	80.87	94.1691	79.4	91.3349	80.2	79.8544	81.33	97.2059	87.42	92.5139	81.23	96.984	94.2148	79.4	91.3441	80.2	80.04
81.52	97.2222	87.41	92.6518	81.41	96.9879	81.17	94.1691	79.57	91.3349	80.35	79.8544	81.52	97.195	87.41	92.5014	81.41	96.9761	94.192	79.57	91.3119	80.35	79.9686
81.76	97.2222	87.62	92.3323	81.77	96.9879	81.27	94.1691	79.88	91.3349	80.33	79.8544	81.76	97.1841	87.62	92.4889	81.77	96.9683	94.1691	79.88	91.2844	80.33	79.8924
82.01	97.2222	88.02	92.3323	82.11	96.9879	81.34	94.1691	80.1	91.3349	80.6	79.8544	82.01	97.1732	88.02	92.4826	82.11	96.9643	94.1462	80.1	91.2568	80.6	79.821
82.18	97.2222	88.26	92.3323	82.19	96.9879	81.55	94.1691	80.25	91.3349	80.84	79.6116	82.18	97.1623	88.26	92.4763	82.19	96.9604	94.1234	80.25	91.2247	80.84	79.7497
82.38	97.2222	88.31	92.3323	82.34	96.9879	81.76	94.1691	80.52	91.1007	81.04	79.6116	82.38	97.146	88.31	92.4701	82.34	96.9565	94.1005	80.52	91.1925	81.04	79.683
82.6	97.2222	88.52	92.3323	82.54	96.9879	81.92	94.1691	80.82	91.1007	81.06	79.6116	82.6	97.1296	88.52	92.4638	82.54	96.9525	94.0776	80.82	91.1604	81.06	79.6116
82.83	97.2222	88.78	92.3323	82.84	96.9879	81.92	94.1691	80.94	91.1007	81.21	79.6116	82.83	97.1133	88.78	92.4576	82.84	96.9446	94.0548	80.94	91.1282	81.21	79.545
82.89	97.2222	88.95	92.3323	82.92	96.9879	82.16	93.8775	80.97	91.1007	81.45	79.3689	82.89	97.097	88.95	92.4513	82.92	96.9368	94.0319	80.97	91.1007	81.45	79.4784
83.03	97.2222	89.01	92.3323	82.92	96.9879	82.39	93.8775	81.13	91.1007	81.9	79.3689	83.03	97.0806	89.01	92.445	82.92	96.9289	94.009	81.13	91.0731	81.9	79.4118
83.21	96.9444	89.09	92.3323	83.18	96.7871	82.56	93.8775	81.39	91.1007	82.06	79.3689	83.21	97.0643	89.09	92.4388	83.18	96.921	93.9862	81.39	91.0456	82.06	79.3451
83.44	96.9444	89.28	92.3323	83.42	96.7871	82.56	93.8775	81.59	90.8665	82.2	79.1262	83.44	97.0479	89.28	92.4325	83.42	96.9131	93.9633	81.59	91.0135	82.2	79.2785
83.57	96.9444	89.5	92.3323	83.62	96.7871	82.89	93.8775	81.56	90.8665	82.5	79.1262	83.57	97.0316	89.5	92.4262	83.62	96.9053	93.9404	81.56	90.9813	82.5	79.2119
83.71	96.9444	89.64	92.3323	83.6	96.9879	83.23	93.8775	81.78	90.8665	82.76	79.1262	83.71	97.0152	89.64	92.42	83.6	96.9013	93.9233	81.78	90.9492	82.76	79.1453
83.9	96.9444	89.8	92.3323	83.78	96.9879	83.53	93.8775	81.97	90.8665	82.93	79.1262	83.9	97.0044	89.8	92.4137	83.78	96.8974	93.9061	81.97	90.9216	82.93	79.0834
84.17	96.9444	90.12	92.3323	84	96.9879	83.63	93.8775	82.22	90.8665	82.88	79.1262	84.17	96.9935	90.12	92.4074	84	96.8935	93.889	82.22	90.8941	82.88	79.0215
84.3	96.9444	90.38	92.3323	84.44	96.9879	83.71	93.8775	82.43	90.8665	83.1	78.8835	84.3	96.9826	90.38	92.4012	84.44	96.8895	93.8718	82.43	90.8665	83.1	78.9549
84.42	96.9444	90.6	92.3323	84.52	96.9879	83.93	93.8775	82.64	90.8665	83.39	78.8835	84.42	96.9717	90.6	92.3949	84.52	96.8856	93.8547	82.64	90.839	83.39	78.893
84.7	96.9444	90.61	92.3323	84.69	96.9879	84.17	93.8775	82.88	90.6323	83.62	78.8835	84.7	96.9608	90.61	92.3886	84.69	96.8777	93.8375	82.88	90.8114	83.62	78.8311
84.97	96.9444	90.69	92.3323	84.94	96.9879	84.26	93.8775	83.19	90.6323	83.65	78.6408	84.97	96.9499	90.69	92.3824	84.94	96.8698	93.8261	83.19	90.7839	83.65	78.7693
85.19	96.9444	90.9	92.3323	85.19	96.7871	84.3	93.8775	83.33	90.6323	83.82	78.6408	85.19	96.939	90.9	92.3761	85.19	96.862	93.8147	83.33	90.7517	83.82	78.7074
85.27	96.9444	91.14	92.3323	85.31	96.7871	84.54	93.8775	83.33	90.6323	83.99	78.6408	85.27	96.9281	91.14	92.3699	85.31	96.8541	93.8032	83.33	90.7196	83.99	78.6455
85.44	96.9444	91.3	92.3323	85.28	96.7871	84.77	93.586	83.53	90.6323	84.29	78.6408	85.44	96.9172	91.3	92.3636	85.28	96.8462	93.7918	83.53	90.6874	84.29	78.5884
85.65	96.9444	91.28	92.3323	85.53	96.7871	84.99	93.586	83.76	90.6323	84.55	78.3981	85.65	96.9063	91.28	92.3573	85.53	96.8383	93.7804	83.76	90.6553	84.55	78.5313
85.83	96.9444	91.47	92.3323	85.8	96.7871	84.96	93.586	83.99	90.6323	84.67	78.3981	85.83	96.8954	91.47	92.3511	85.8	96.8305	93.7632	83.99	90.6231	84.67	78.4694
85.88	96.9444	91.81	92.3323	85.98	96.7871	85.14	93.586	84	90.6323	84.99	78.3981	85.88	96.8845	91.81	92.3448	85.98	96.8226	93.7461	84	90.591	84.99	78.4123
86.06	96.9444	92.1	92.3323	85.98	96.7871	85.5	93.586	84.2	90.6323	85.3	78.3981	86.06	96.8682	92.1	92.3323	85.98	96.8108	93.7289	84.2	90.5634	85.3	78.3552
86.3	96.9444	92.16	92.3323	86.17	96.7871	85.81	93.586	84.4	90.6323	85.51	78.1553	86.3	96.8518	92.16	92.3197	86.17	96.799	93.7118	84.4	90.5359	85.51	78.2981
86.53	96.9444	92.33	92.3323	86.32	96.7871	85.95	93.586	84.58	90.6323	85.51	78.1553	86.53	96.8355	92.33	92.3135	86.32	96.7871	93.6946	84.58	90.5037	85.51	78.241
86.64	96.9444	92.54	92.3323	86.64	96.7871	86.08	93.586	84.7	90.3981	85.69	78.1553	86.64	96.8192	92.54	92.3072	86.64	96.7753	93.6775	84.7	90.4716	85.69	78.1839
86.79	96.6667	92.77	92.3323	86.81	96.7871	86.3	93.586	84.95	90.3981	85.86	78.1553	86.79	96.8028	92.77	92.301	86.81	96.7635	93.6546	84.95	90.4394	85.86	78.1315
86.98	96.6667	92.85	92.3323	87.01	96.7871	86.58	93.586	85.25	90.3981	86.14	77.9126	86.98	96.7865	92.85	92.2947	87.01	96.7517	93.6317	85.25	90.4119	86.14	78.0744
87.3	96.6667	92.93	92.3323	87.3	96.7871	86.66	93.586	85.56	90.3981	86.18	77.9126	87.3	96.7702	92.93	92.2884	87.3	96.7399	93.6089	85.56	90.3843	86.18	78.0173
87.47	96.6667	93.11	92.3323	87.59	96.7871	86.63	93.586	85.76	90.3981	86.33	77.9126	87.47	96.7538	93.11	92.2822	87.59	96.7281	93.586	85.76	90.3568	86.33	77.9602
87.57	96.6667	93.33	92.3323	87.68	96.7871	86.89	93.586	85.73	90.3981	86.61	77.9126	87.57	96.7375	93.33	92.2759	87.68	96.7163	93.5689	85.73	90.3293	86.61	77.9079
87.79	96.6667	93.45	92.3323	87.72	96.7871	87.1	93.586	85.96	90.3981	86.85	77.6699	87.79	96.7211	93.45	92.2696	87.72	96.7045	93.5517	85.96	90.3017	86.85	77.8508
88.05	96.6667	93.55	92.3323	87.84	96.7871	87.33	93.586	86.13	90.1639	86.96	77.6699	88.05	96.7102	93.55	92.2634	87.84	96.6966	93.5346	86.13	90.2741	86.96	77.7936
88.22	96.6667	93.87	92.3323	88.13	96.7871	87.36	93.586	86.37	90.1639	87.15	77.6699	88.22	96.6993	93.87	92.2571	88.13	96.6887	93.5174	86.37	90.2512	87.15	77.7413
88.28	96.6667	94.13	92.3323	88.34	96.7871	87.49	93.586	86.4	90.1639	87.45	77.6699	88.28	96.6885	94.13	92.2508	88.34	96.6808	93.5003	86.4	90.2236	87.45	77.6889
88.42	96.6667	94.42	92.3323	88.34	96.7871	87.75	93.586	86.55	90.1639	87.75	77.6699	88.42	96.6776	94.42	92.2446	88.34	96.669	93.4831	86.55	90.1961	87.75	77.6318
88.66	96.6667	94.47	92.3323	88.55	96.7871	88.15	93.586	86.77	90.1639	88	77.6699	88.66	96.6667	94.47	92.2383	88.55	96.6572	93.466	86.77	90.1685	88	77.5747
88.87	96.6667	94.5	92.3323	88.75	96.7871	88.25	93.586	87.01	90.1639	88.01	77.4272	88.87	96.6558	94.5	92.232	88.75	96.6454	93.4488	87.01	90.141	88.01	77.5176
88.96	96.6667	94.71	92.3323	88.96	96.7871	88.38	93.586	87.04	90.1639	88.26	77.4272	88.96	96.6449	94.71	92.2258	88.96	96.6336	93.4317	87.04	90.1134	88.26	77.4653
89.15	96.6667	94.95	92.3323	89.08	96.5863	88.67	93.586	87.28	90.1639	88.47	77.4272	89.15	96.634	94.95	92.2195	89.08	96.6218	93.4145	87.28	90.0859	88.47	77.4129
89.36	96.6667	95.09	92.3323	89.36	96.5863	88.91	93.586	87.6	90.1639	88.67	77.4272	89.36	96.6231	95.09	92.2132	89.36	96.61	93.3974	87.6	90.0583	88.67	77.3558
89.6	96.6667	95.08	92.3323	89.63	96.5863	89.08	93.586	87.9	89.9297	88.76	77.1845	89.6	96.6122	95.08	92.207	89.63	96.5982	93.3745	87.9	90.0308	88.76	77.3034
89.74	96.6667	95.25	92.3323	89.96	96.5863	89.01	93.586	88.13	89.9297	88.88	77.1845	89.74	96.6013	95.25	92.2007	89.96	96.5903	93.3516	88.13	90.0032	88.88	77.2511
89.94	96.6667	95.54	92.3323	90.1	96.5863	89.27	93.586	88.12	89.9297	89.11	77.1845	89.94	96.585	95.54	92.1945	90.1	96.5785	93.3288	88.12	89.9757	89.11	77.1987
90.17	96.6667	95.91	92.3323	90.12	96.5863	89.51	93.586	88.38	89.9297	89.41	77.1845	90.17	96.5686	95.91	92.1882	90.12	96.5667	93.3116	88.38	89.9481	89.41	77.1464
90.42	96.6667	96	92.3323	90.29	96.5863	89.67	93.2945	88.55	89.9297	89.52	76.9417	90.42	96.5523	96	92.1819	90.29	96.5549	93.2945	88.55	89.9206	89.52	77.094
90.57	96.6667	96.15	92.3323	90.52	96.5863	89.71	93.2945	88.74	89.9297	89.53	76.9417	90.57	96.5359	96.15	92.1757	90.52	96.543	93.2773	88.74	89.893	89.53	77.0417
90.68	96.3889	96.33	92.0128	90.69	96.3855	89.88	93.2945	88.77	89.9297	89.95	76.9417	90.68	96.5196	96.33	92.1694	90.69	96.5312	93.2602	88.77	89.8654	89.95	76.9893
90.83	96.3889	96.57	92.0128	90.69	96.3855	90.05	93.2945	88.94	89.9297	90.27	76.9417	90.83	96.5033	96.57	92.1631	90.69	96.5194	93.243	88.94	89.8379	90.27	76.937
91.02	96.3889	96.67	92.0128	90.89	96.3855	90.45	93.2945	89.17	89.6955	90.52	76.9417	91.02	96.4869	96.67	92.1569	90.89	96.5076	93.2259	89.17	89.8058	90.52	76.8894
91.2	96.3889	96.72	92.0128	91.13	96.3855	90.64	93.2945	89.43	89.6955	90.55	76.9417	91.2	96.4706	96.72	92.1506	91.13	96.4958	93.2087	89.43	89.7736	90.55	76.8418
91.29	96.3889	96.91	92.0128	91.32	96.3855	90.75	93.0029	89.48	89.6955	90.74	76.9417	91.29	96.4543	96.91	92.1443	91.32	96.484	93.1916	89.48	89.7461	90.74	76.7942
91.45	96.3889	97.16	92.0128	91.35	96.3855	91	93.0029	89.6	89.6955	91	76.699	91.45	96.4434	97.16	92.1381	91.35	96.4722	93.1744	89.6	89.7185	91	76.7466
91.69	96.3889	97.29	92.0128	91.69	96.3855	91.27	93.0029	89.98	89.6955	91.22	76.699	91.69	96.4325	97.29	92.1318	91.69	96.4604	93.1573	89.98	89.691	91.22	76.699
91.92	96.3889	97.35	92.0128	91.96	96.3855	91.44	93.0029	90.29	89.6955	91.26	76.699	91.92	96.4216	97.35	92.1255	91.96	96.4485	93.1344	90.29	89.6634	91.26	76.6514
92.01	96.3889	97.66	92.0128	92.25	96.3855	91.42	93.0029	90.49	89.6955	91.41	76.699	92.01	96.4107	97.66	92.1193	92.25	96.4367	93.1172	90.49	89.6359	91.41	76.6038
92.22	96.3889	97.92	92.0128	92.36	96.3855	91.61	93.0029	90.52	89.6955	91.62	76.4563	92.22	96.3998	97.92	92.113	92.36	96.4249	93.1001	90.52	89.6083	91.62	76.5563
92.49	96.3889	98.21	92.0128	92.42	96.3855	91.85	93.0029	90.73	89.6955	91.89	76.4563	92.49	96.3889	98.21	92.1068	92.42	96.4131	93.0772	90.73	89.5807	91.89	76.5134
92.74	96.3889	98.32	92.0128	92.68	96.3855	92.06	93.0029	90.96	89.6955	92.03	76.4563	92.74	96.378	98.32	92.1005	92.68	96.4013	93.0544	90.96	89.5578	92.03	76.4706
92.83	96.3889	98.33	92.0128	92.84	96.3855	92.08	93.0029	91.12	89.4614	91.98	76.4563	92.83	96.3671	98.33	92.0942	92.84	96.3895	93.0315	91.12	89.5348	91.98	76.423
92.98	96.3889	98.53	92.0128	93	96.3855	92.24	93.0029	91.17	89.4614	92.23	76.2136	92.98	96.3562	98.53	92.088	93	96.3777	93.0086	91.17	89.5119	92.23	76.3754
93.19	96.3889	98.77	92.0128	93.01	96.3855	92.43	93.0029	91.32	89.4614	92.64	76.2136	93.19	96.3453	98.77	92.0754	93.01	96.3659	92.9858	91.32	89.4843	92.64	76.3278
93.43	96.3889	98.93	92.0128	93.22	96.3855	92.67	93.0029	91.53	89.4614	92.92	76.2136	93.43	96.3344	98.93	92.0629	93.22	96.354	92.9629	91.53	89.4568	92.92	76.2802
93.53	96.3889	98.93	92.0128	93.46	96.3855	92.92	93.0029	91.79	89.4614	93.01	76.2136	93.53	96.3235	98.93	92.0504	93.46	96.3422	92.94	91.79	89.4292	93.01	76.2374
93.61	96.3889	99.07	92.0128	93.67	96.3855	93.08	93.0029	91.85	89.4614	93.26	76.2136	93.61	96.3126	99.07	92.0378	93.67	96.3304	92.9172	91.85	89.4017	93.26	76.1946
93.82	96.3889	99.3	92.0128	93.67	96.3855	93.35	93.0029	91.88	89.2272	93.47	75.9709	93.82	96.3017	99.3	92.0253	93.67	96.3226	92.8943	91.88	89.3741	93.47	76.1517
94.05	96.3889	99.72	92.0128	93.92	96.3855	93.64	92.7114	92.28	89.2272	93.74	75.9709	94.05	96.2854	99.72	92.0128	93.92	96.3147	92.8714	92.28	89.3466	93.74	76.1041
94.21	96.3889	99.84	92.0128	94.27	96.3855	93.76	92.7114	92.63	89.2272	93.76	75.9709	94.21	96.2691	99.84	92.0002	94.27	96.3068	92.8486	92.63	89.3236	93.76	76.0613
94.31	96.1111	99.96	92.0128	94.56	96.1847	93.78	92.7114	92.82	89.2272	93.82	75.9709	94.31	96.2527	99.96	91.9877	94.56	96.2989	92.8257	92.82	89.296	93.82	76.0185
94.5	96.1111	100.17	92.0128	94.66	96.1847	93.97	92.7114	92.85	89.2272	94.09	75.9709	94.5	96.2364	100.17	91.9752	94.66	96.291	92.8028	92.85	89.2685	94.09	75.9756
94.77	96.1111	100.4	92.0128	94.77	96.1847	94.17	92.7114	93.07	89.2272	94.35	75.7282	94.77	96.22	100.4	91.9627	94.77	96.2832	92.78	93.07	89.2455	94.35	75.9328
95.05	96.1111	100.49	92.0128	94.97	96.1847	94.41	92.7114	93.31	89.2272	94.51	75.7282	95.05	96.2037	100.49	91.9501	94.97	96.2753	92.7628	93.31	89.2226	94.51	75.8947
95.15	96.1111	100.51	92.0128	95.23	96.1847	94.43	92.7114	93.5	89.2272	94.52	75.7282	95.15	96.1874	100.51	91.9376	95.23	96.2674	92.7457	93.5	89.1996	94.52	75.8519
95.34	96.1111	100.7	92.0128	95.34	96.1847	94.61	92.7114	93.53	89.2272	94.7	75.7282	95.34	96.1765	100.7	91.9313	95.34	96.2635	92.7285	93.53	89.1766	94.7	75.8091
95.55	96.1111	100.93	92.0128	95.36	96.1847	94.84	92.7114	93.69	88.993	94.96	75.7282	95.55	96.1656	100.93	91.9251	95.36	96.2556	92.7114	93.69	89.1537	94.96	75.7662
95.75	96.1111	101.12	92.0128	95.59	96.1847	95.01	92.7114	93.91	88.993	95.36	75.7282	95.75	96.1547	101.12	91.9188	95.59	96.2477	92.6942	93.91	89.1307	95.36	75.7234
95.85	96.1111	101.16	92.0128	95.82	96.1847	95.1	92.7114	94.16	88.993	95.43	75.7282	95.85	96.1438	101.16	91.9125	95.82	96.2399	92.6771	94.16	89.1078	95.43	75.6806
95.99	96.1111	101.43	92.0128	96.04	96.1847	95.36	92.7114	94.25	88.993	95.67	75.7282	95.99	96.1329	101.43	91.9063	96.04	96.232	92.6656	94.25	89.0848	95.67	75.6377
96.2	96.1111	101.68	92.0128	96.03	96.1847	95.64	92.7114	94.24	88.993	95.94	75.4854	96.2	96.122	101.68	91.9	96.03	96.2241	92.6485	94.24	89.0619	95.94	75.5997
96.43	96.1111	101.97	92.0128	96.17	96.1847	95.96	92.4198	94.55	88.993	96.2	75.4854	96.43	96.1111	101.97	91.8937	96.17	96.2162	92.6313	94.55	89.0343	96.2	75.5568
96.55	96.1111	102.12	92.0128	96.54	96.1847	96.13	92.7114	94.95	88.993	96.32	75.4854	96.55	96.1002	102.12	91.8875	96.54	96.2084	92.6142	94.95	89.0067	96.32	75.514
96.66	96.1111	102.11	92.0128	96.88	96.1847	96.12	92.7114	95.17	88.993	96.31	75.4854	96.66	96.0893	102.11	91.8812	96.88	96.2005	92.597	95.17	88.9792	96.31	75.4712
96.86	96.1111	102.29	92.0128	96.99	96.1847	96.35	92.4198	95.25	88.993	96.51	75.4854	96.86	96.0784	102.29	91.875	96.99	96.1926	92.5799	95.25	88.9517	96.51	75.4331
97.12	96.1111	102.53	92.0128	97.13	96.1847	96.53	92.4198	95.47	88.993	96.8	75.4854	97.12	96.0675	102.53	91.8687	97.13	96.1847	92.5627	95.47	88.9241	96.8	75.395
97.28	96.1111	102.73	92.0128	97.33	96.1847	96.73	92.4198	95.69	88.993	96.99	75.2427	97.28	96.0566	102.73	91.8624	97.33	96.1769	92.5456	95.69	88.8965	96.99	75.3569
97.46	96.1111	102.76	92.0128	97.58	96.1847	96.76	92.4198	95.91	88.993	97	75.2427	97.46	96.0457	102.76	91.8562	97.58	96.169	92.5284	95.91	88.8736	97	75.3189
97.71	96.1111	102.84	91.6933	97.7	96.1847	96.94	92.4198	95.87	88.7588	97.24	75.2427	97.71	96.0349	102.84	91.8499	97.7	96.1611	92.5056	95.87	88.8506	97.24	75.2856
97.93	96.1111	103.04	91.6933	97.7	96.1847	97.18	92.4198	96.03	88.7588	97.44	75.2427	97.93	96.024	103.04	91.8436	97.7	96.1532	92.4827	96.03	88.8277	97.44	75.2475
98.1	96.1111	103.45	91.6933	97.97	96.1847	97.42	92.4198	96.25	88.7588	97.71	75.2427	98.1	96.0131	103.45	91.8311	97.97	96.1454	92.4598	96.25	88.8047	97.71	75.2094
98.2	96.1111	103.63	91.6933	98.2	96.1847	97.43	92.4198	96.54	88.7588	97.9	75.2427	98.2	95.9967	103.63	91.8186	98.2	96.1375	92.437	96.54	88.7817	97.9	75.1713
98.36	96.1111	103.69	91.6933	98.4	96.1847	97.61	92.4198	96.66	88.7588	98.09	75.2427	98.36	95.9804	103.69	91.806	98.4	96.1296	92.4141	96.66	88.7588	98.09	75.1333
98.59	95.8333	103.95	91.6933	98.39	96.1847	97.96	92.4198	96.62	88.7588	98.35	75	98.59	95.9641	103.95	91.7935	98.39	96.1217	92.3912	96.62	88.7404	98.35	75.0999
98.76	95.8333	104.17	91.6933	98.51	96.1847	98.25	92.4198	96.84	88.7588	98.66	75	98.76	95.9477	104.17	91.781	98.51	96.1139	92.3741	96.84	88.722	98.66	75.0666
98.85	95.8333	104.29	91.6933	98.78	96.1847	98.46	92.4198	97.23	88.5246	98.78	75	98.85	95.9314	104.29	91.7685	98.78	96.1021	92.3569	97.23	88.6991	98.78	75.0286
99.01	95.8333	104.32	91.6933	99.18	96.1847	98.5	92.4198	97.52	88.5246	98.82	75	99.01	95.9205	104.32	91.7559	99.18	96.0942	92.3398	97.52	88.6761	98.82	74.9905
99.23	95.8333	104.49	91.6933	99.3	96.1847	98.75	92.4198	97.56	88.7588	99.02	75	99.23	95.9096	104.49	91.7434	99.3	96.0863	92.3226	97.56	88.6532	99.02	74.9524
99.46	95.8333	104.7	91.6933	99.45	96.1847	98.98	92.4198	97.83	88.7588	99.26	75	99.46	95.8987	104.7	91.7309	99.45	96.0784	92.3055	97.83	88.6302	99.26	74.9191
99.55	95.8333	104.9	91.6933	99.71	96.1847	99.1	92.4198	98.03	88.7588	99.49	74.7573	99.55	95.8878	104.9	91.7184	99.71	96.0706	92.2883	98.03	88.6072	99.49	74.8858
99.68	95.8333	104.98	91.6933	99.97	96.1847	99.11	92.4198	98.31	88.7588	99.5	74.7573	99.68	95.8769	104.98	91.7058	99.97	96.0627	92.2712	98.31	88.5843	99.5	74.8525
99.95	95.8333	105.19	91.6933	100.13	95.9839	99.31	92.4198	98.29	88.7588	99.7	74.7573	99.95	95.866	105.19	91.6933	100.13	96.0548	92.254	98.29	88.5567	99.7	74.8191
100.26	95.8333	105.47	91.6933	100.05	95.9839	99.51	92.4198	98.37	88.5246	99.94	74.7573	100.26	95.8551	105.47	91.6808	100.05	96.0469	92.2369	98.37	88.5338	99.94	74.7858
100.44	95.8333	105.75	91.6933	100.27	95.9839	99.78	92.4198	98.63	88.5246	100.14	74.7573	100.44	95.8442	105.75	91.6682	100.27	96.0391	92.2198	98.63	88.5108	100.14	74.7525
100.55	95.8333	105.92	91.6933	100.52	95.9839	99.82	92.4198	98.88	88.5246	100.24	74.7573	100.55	95.8333	105.92	91.6557	100.52	96.0312	92.2026	98.88	88.4878	100.24	74.7192
100.74	95.8333	105.93	91.6933	100.73	95.9839	99.89	92.1283	99	88.5246	100.52	74.7573	100.74	95.8224	105.93	91.6432	100.73	96.0233	92.1855	99	88.4649	100.52	74.6859
100.94	95.8333	106.07	91.6933	100.74	95.9839	100.25	92.1283	99.02	88.2904	100.78	74.5146	100.94	95.8115	106.07	91.6307	100.74	96.0154	92.1683	99.02	88.4419	100.78	74.6573
101.1	95.8333	106.3	91.6933	100.91	95.9839	100.59	92.1283	99.21	88.2904	101.1	74.5146	101.1	95.8007	106.3	91.6181	100.91	96.0076	92.1569	99.21	88.419	101.1	74.624
101.16	95.8333	106.56	91.6933	101.08	95.9839	100.77	92.1283	99.53	88.2904	101.26	74.5146	101.16	95.7898	106.56	91.6056	101.08	95.9997	92.1397	99.53	88.3914	101.26	74.5907
101.34	95.8333	106.59	91.6933	101.45	95.9839	100.83	92.1283	99.86	88.2904	101.25	74.5146	101.34	95.7789	106.59	91.5931	101.45	95.9918	92.1226	99.86	88.3639	101.25	74.5574
101.59	95.8333	106.63	91.6933	101.62	95.9839	101.06	92.1283	99.9	88.2904	101.55	74.5146	101.59	95.768	106.63	91.5805	101.62	95.9839	92.1111	99.9	88.3363	101.55	74.5241
101.79	95.8333	106.82	91.6933	101.75	95.9839	101.32	92.1283	100.16	88.2904	101.71	74.5146	101.79	95.7571	106.82	91.568	101.75	95.9761	92.094	100.16	88.3088	101.71	74.4908
101.86	95.8333	107.22	91.6933	102.01	95.9839	101.52	92.1283	100.39	88.2904	101.93	74.5146	101.86	95.7462	107.22	91.5555	102.01	95.9682	92.0768	100.39	88.2812	101.93	74.4574
102.04	95.8333	107.46	91.6933	102.3	95.9839	101.46	91.8367	100.65	88.2904	101.96	74.5146	102.04	95.7353	107.46	91.5429	102.3	95.9603	92.0597	100.65	88.2537	101.96	74.4241
102.26	95.8333	107.49	91.6933	102.45	95.9839	101.66	91.8367	100.71	88.2904	102.14	74.2718	102.26	95.7244	107.49	91.5367	102.45	95.9524	92.0425	100.71	88.2307	102.14	74.3908
102.52	95.8333	107.72	91.3738	102.44	95.9839	101.87	91.8367	100.73	88.2904	102.37	74.2718	102.52	95.7135	107.72	91.5304	102.44	95.9406	92.0254	100.73	88.2077	102.37	74.3575
102.67	95.5556	107.96	91.3738	102.59	95.9839	102.11	91.8367	100.97	88.2904	102.6	74.2718	102.67	95.7026	107.96	91.5242	102.59	95.9288	92.0082	100.97	88.1802	102.6	74.3242
102.83	95.5556	108.11	91.3738	102.85	95.9839	102.17	91.8367	101.22	88.2904	102.64	74.2718	102.83	95.6917	108.11	91.5179	102.85	95.917	91.9911	101.22	88.1526	102.64	74.2909
103.07	95.5556	108.16	91.3738	103.04	95.9839	102.21	91.8367	101.36	88.2904	102.76	74.2718	103.07	95.6808	108.16	91.5116	103.04	95.9052	91.9739	101.36	88.1251	102.76	74.2528
103.32	95.5556	108.27	91.3738	103.06	95.9839	102.47	91.8367	101.37	88.2904	103.15	74.2718	103.32	95.6754	108.27	91.5054	103.06	95.8934	91.9568	101.37	88.0975	103.15	74.2195
103.45	95.5556	108.48	91.3738	103.25	95.7831	102.89	91.8367	101.55	88.0562	103.47	74.0291	103.45	95.6699	108.48	91.4991	103.25	95.8816	91.9396	101.55	88.07	103.47	74.1862
103.52	95.5556	108.7	91.3738	103.42	95.7831	103.08	91.8367	101.81	88.0562	103.69	74.0291	103.52	95.6645	108.7	91.4928	103.42	95.8697	91.9168	101.81	88.047	103.69	74.1529
103.67	95.5556	108.8	91.3738	103.7	95.7831	103.12	91.8367	102.19	88.0562	103.74	74.0291	103.67	95.659	108.8	91.4866	103.7	95.8579	91.8939	102.19	88.0241	103.74	74.1196
103.89	95.5556	108.96	91.3738	103.9	95.7831	103.42	91.8367	102.26	88.0562	103.95	74.0291	103.89	95.6536	108.96	91.4803	103.9	95.8461	91.871	102.26	87.9965	103.95	74.0862
104.09	95.5556	109.27	91.3738	104.07	95.7831	103.61	91.8367	102.5	88.0562	104.21	74.0291	104.09	95.6427	109.27	91.474	104.07	95.8343	91.8482	102.5	87.969	104.21	74.0529
104.2	95.5556	109.53	91.3738	104.32	95.7831	103.86	91.8367	102.74	88.0562	104.36	74.0291	104.2	95.6318	109.53	91.4678	104.32	95.8225	91.8253	102.74	87.9414	104.36	74.0244
104.38	95.5556	109.75	91.3738	104.61	95.7831	103.8	91.8367	102.99	87.822	104.36	74.0291	104.38	95.6209	109.75	91.4615	104.61	95.8107	91.8024	102.99	87.9138	104.36	73.9958
104.62	95.5556	109.78	91.3738	104.74	95.7831	103.99	91.8367	103.07	87.822	104.54	74.0291	104.62	95.61	109.78	91.4552	104.74	95.8028	91.7796	103.07	87.8863	104.54	73.9625
104.85	95.5556	109.84	91.3738	104.77	95.7831	104.23	91.8367	103.08	87.822	104.77	74.0291	104.85	95.5991	109.84	91.449	104.77	95.7949	91.7567	103.08	87.8633	104.77	73.9292
104.91	95.5556	110.06	91.3738	104.93	95.7831	104.45	91.8367	103.32	87.822	105.06	74.0291	104.91	95.5882	110.06	91.4427	104.93	95.7871	91.7338	103.32	87.8358	105.06	73.8959
105.14	95.5556	110.33	91.3738	105.18	95.7831	104.52	91.8367	103.61	87.822	105.13	74.0291	105.14	95.5773	110.33	91.4364	105.18	95.7792	91.711	103.61	87.8082	105.13	73.8625
105.39	95.5556	110.44	91.3738	105.39	95.7831	104.6	91.8367	103.75	87.822	105.15	74.0291	105.39	95.5665	110.44	91.4302	105.39	95.7713	91.6938	103.75	87.7807	105.15	73.8245
105.62	95.5556	110.42	91.3738	105.41	95.7831	104.76	91.8367	103.75	87.822	105.47	73.7864	105.62	95.5556	110.42	91.4239	105.41	95.7635	91.6767	103.75	87.7577	105.47	73.7912
105.74	95.5556	110.62	91.3738	105.6	95.7831	105.08	91.8367	103.93	87.5878	105.86	73.7864	105.74	95.5447	110.62	91.4176	105.6	95.7556	91.6595	103.93	87.7348	105.86	73.7579
105.89	95.5556	110.97	91.3738	105.79	95.7831	105.38	91.8367	104.13	87.5878	106.07	73.7864	105.89	95.5338	110.97	91.4114	105.79	95.7477	91.6424	104.13	87.7118	106.07	73.7245
106.08	95.5556	111.22	91.3738	106	95.7831	105.45	91.8367	104.45	87.5878	106.13	73.7864	106.08	95.5229	111.22	91.4051	106	95.7398	91.6252	104.45	87.6889	106.13	73.6912
106.3	95.5556	111.28	91.3738	106.15	95.7831	105.74	91.5452	104.62	87.5878	106.38	73.7864	106.3	95.512	111.28	91.3989	106.15	95.7319	91.6081	104.62	87.6659	106.38	73.6579
106.4	95.5556	111.46	91.3738	106.4	95.7831	105.99	91.5452	104.82	87.5878	106.6	73.5437	106.4	95.5011	111.46	91.3926	106.4	95.7241	91.5909	104.82	87.6429	106.6	73.6246
106.52	95.5556	111.66	91.3738	106.65	95.7831	106.15	91.5452	105.09	87.5878	106.86	73.5437	106.52	95.4902	111.66	91.3863	106.65	95.7162	91.5738	105.09	87.62	106.86	73.5913
106.7	95.5556	111.83	91.3738	106.95	95.7831	106.17	91.5452	105.34	87.5878	106.82	73.5437	106.7	95.4793	111.83	91.3801	106.95	95.7044	91.5623	105.34	87.597	106.82	73.558
106.94	95.5556	111.96	91.3738	107.09	95.5823	106.29	91.5452	105.44	87.5878	106.98	73.5437	106.94	95.4684	111.96	91.3738	107.09	95.6926	91.5509	105.44	87.574	106.98	73.5294
107.12	95.5556	111.99	91.3738	107.07	95.5823	106.55	91.5452	105.48	87.3536	107.19	73.5437	107.12	95.4575	111.99	91.3738	107.07	95.6808	91.5395	105.48	87.5511	107.19	73.5009
107.23	95.5556	112.21	91.3738	107.31	95.5823	106.8	91.5452	105.66	87.3536	107.45	73.5437	107.23	95.4521	112.21	91.3738	107.31	95.6689	91.5223	105.66	87.5281	107.45	73.4723
107.46	95.5556	112.41	91.3738	107.49	95.5823	106.84	91.5452	105.93	87.3536	107.59	73.301	107.46	95.4466	112.41	91.3738	107.49	95.6571	91.5052	105.93	87.5052	107.59	73.4437
107.72	95.5556	112.56	91.3738	107.73	95.5823	106.96	91.5452	106.1	87.3536	107.58	73.301	107.72	95.4412	112.56	91.3738	107.73	95.6453	91.488	106.1	87.4776	107.58	73.4152
107.95	95.5556	112.68	91.3738	107.76	95.5823	107.16	91.5452	106.1	87.3536	107.8	73.301	107.95	95.4303	112.68	91.3738	107.76	95.6335	91.4709	106.1	87.4501	107.8	73.3866
108.05	95.5556	112.95	91.3738	107.94	95.5823	107.38	91.2536	106.35	87.3536	108.16	73.301	108.05	95.4194	112.95	91.3738	107.94	95.6256	91.4537	106.35	87.4271	108.16	73.3628
108.23	95.5556	113.21	91.3738	108.17	95.5823	107.63	91.2536	106.51	87.3536	108.48	73.301	108.23	95.4085	113.21	91.3738	108.17	95.6178	91.4366	106.51	87.4041	108.48	73.3343
108.46	95.5556	113.47	91.3738	108.35	95.5823	107.75	91.2536	106.75	87.3536	108.52	73.301	108.46	95.3976	113.47	91.3738	108.35	95.6099	91.4194	106.75	87.3812	108.52	73.3057
108.66	95.2778	113.54	91.3738	108.36	95.5823	108.02	91.2536	106.93	87.3536	108.76	73.301	108.66	95.3867	113.54	91.3738	108.36	95.602	91.4023	106.93	87.3582	108.76	73.2772
108.76	95.2778	113.55	91.3738	108.65	95.5823	108.3	91.2536	107.14	87.3536	109	73.301	108.76	95.3758	113.55	91.3738	108.65	95.5941	91.3851	107.14	87.3307	109	73.2486
108.87	95.2778	113.76	91.3738	108.91	95.5823	108.55	91.2536	107.4	87.3536	109.22	73.301	108.87	95.3649	113.76	91.3738	108.91	95.5863	91.368	107.4	87.3031	109.22	73.2201
109.07	95.2778	114.02	91.3738	109.22	95.5823	108.53	91.2536	107.71	87.3536	109.28	73.0583	109.07	95.354	114.02	91.3738	109.22	95.5784	91.3508	107.71	87.2802	109.28	73.1915
109.31	95.2778	114.15	91.3738	109.4	95.5823	108.73	91.2536	107.8	87.3536	109.35	73.0583	109.31	95.3431	114.15	91.3738	109.4	95.5705	91.3337	107.8	87.2572	109.35	73.1629
109.42	95.2778	114.14	91.3738	109.41	95.5823	108.84	91.2536	107.86	87.1194	109.59	73.0583	109.42	95.3322	114.14	91.3738	109.41	95.5587	91.3165	107.86	87.2342	109.59	73.1344
109.55	95.2778	114.31	91.3738	109.68	95.5823	109.12	91.2536	108.01	87.1194	109.89	73.0583	109.55	95.3213	114.31	91.3738	109.68	95.5469	91.2994	108.01	87.2113	109.89	73.1058
109.76	95.2778	114.64	91.3738	109.84	95.5823	109.2	91.2536	108.28	87.1194	110	72.8155	109.76	95.3105	114.64	91.3738	109.84	95.5351	91.2822	108.28	87.1883	110	73.0773
110.01	95.2778	114.98	91.3738	110.01	95.5823	109.29	91.2536	108.47	87.1194	110.03	72.8155	110.01	95.2996	114.98	91.3738	110.01	95.5233	91.2651	108.47	87.1654	110.03	73.0487
110.23	95.2778	115.1	91.3738	110.06	95.5823	109.53	91.2536	108.46	87.1194	110.23	72.8155	110.23	95.2887	115.1	91.3738	110.06	95.5115	91.2479	108.46	87.1378	110.23	73.0249
110.39	95.2778	115.18	91.3738	110.25	95.5823	109.77	91.2536	108.69	87.1194	110.42	72.8155	110.39	95.2778	115.18	91.3738	110.25	95.4997	91.2308	108.69	87.1149	110.42	73.0011
110.59	95.2778	115.39	91.3738	110.45	95.5823	109.9	91.2536	108.88	87.1194	110.76	72.8155	110.59	95.2669	115.39	91.3738	110.45	95.4878	91.2079	108.88	87.0919	110.76	72.9726
110.81	95.2778	115.57	91.3738	110.69	95.5823	110.02	91.2536	109.09	87.1194	110.88	72.8155	110.81	95.256	115.57	91.3738	110.69	95.476	91.1851	109.09	87.0689	110.88	72.944
110.98	95.2778	115.72	91.3738	110.69	95.5823	110.34	91.2536	109.24	87.1194	111.11	72.8155	110.98	95.2451	115.72	91.3738	110.69	95.4642	91.1679	109.24	87.046	111.11	72.9155
111.04	95.2778	115.72	91.3738	110.87	95.5823	110.6	91.2536	109.48	87.1194	111.39	72.8155	111.04	95.2342	115.72	91.3738	110.87	95.4524	91.1508	109.48	87.023	111.39	72.8917
111.21	95.2778	115.93	91.3738	111.22	95.3815	110.86	91.2536	109.74	87.1194	111.63	72.8155	111.21	95.2233	115.93	91.3738	111.22	95.4445	91.1336	109.74	87.0001	111.63	72.8679
111.42	95.2778	116.15	91.3738	111.5	95.3815	110.87	91.2536	110.05	87.1194	111.73	72.8155	111.42	95.2124	116.15	91.3738	111.5	95.4367	91.1165	110.05	86.9771	111.73	72.8393
111.62	95.2778	116.32	91.3738	111.69	95.3815	111.08	91.2536	110.16	87.1194	111.76	72.8155	111.62	95.2015	116.32	91.3738	111.69	95.4288	91.0993	110.16	86.9495	111.76	72.8108
111.72	95.2778	116.46	91.3738	111.74	95.3815	111.23	90.9621	110.21	87.1194	111.93	72.8155	111.72	95.1906	116.46	91.3738	111.74	95.4209	91.0821	110.21	86.9266	111.93	72.7822
111.89	95.2778	116.68	91.3738	111.95	95.3815	111.45	90.9621	110.41	87.1194	112.24	72.8155	111.89	95.1797	116.68	91.3738	111.95	95.413	91.065	110.41	86.9036	112.24	72.7537
112.09	95.2778	116.93	91.3738	112.2	95.3815	111.51	90.9621	110.62	86.8852	112.4	72.8155	112.09	95.1689	116.93	91.3738	112.2	95.4052	91.0478	110.62	86.8807	112.4	72.7251
112.32	95	117.19	91.3738	112.33	95.3815	111.61	90.9621	110.82	86.8852	112.38	72.8155	112.32	95.1579	117.19	91.3738	112.33	95.3973	91.0307	110.82	86.8577	112.38	72.6966
112.41	95	117.31	91.3738	112.34	95.3815	111.82	90.9621	110.81	86.8852	112.63	72.8155	112.41	95.1471	117.31	91.3738	112.34	95.3894	91.0135	110.81	86.8347	112.63	72.668
112.57	95	117.28	91.3738	112.54	95.3815	112.07	90.9621	111.02	86.8852	112.83	72.5728	112.57	95.1307	117.28	91.3738	112.54	95.3815	91.0021	111.02	86.8118	112.83	72.6394
112.83	95	117.49	91.3738	112.73	95.3815	112.18	90.9621	111.22	86.8852	113.03	72.5728	112.83	95.1144	117.49	91.3738	112.73	95.3736	90.985	111.22	86.7888	113.03	72.6109
113.09	95	117.73	91.3738	112.99	95.3815	112.23	90.9621	111.42	86.8852	113.19	72.5728	113.09	95.098	117.73	91.3738	112.99	95.3658	90.9678	111.42	86.7659	113.19	72.5823
113.24	95	117.92	91.3738	112.99	95.3815	112.63	90.9621	111.52	86.651	113.42	72.5728	113.24	95.0871	117.92	91.3738	112.99	95.3579	90.9507	111.52	86.7429	113.42	72.5538
113.37	95	117.93	91.3738	113.1	95.3815	112.91	90.9621	111.79	86.651	113.67	72.5728	113.37	95.0763	117.93	91.3738	113.1	95.35	90.9335	111.79	86.7199	113.67	72.5252
113.56	95	118.05	91.3738	113.46	95.3815	113.13	90.9621	112.05	86.651	114	72.5728	113.56	95.0654	118.05	91.3738	113.46	95.3422	90.9164	112.05	86.697	114	72.4967
113.77	95	118.35	91.3738	113.81	95.3815	113.18	90.9621	112.35	86.651	114.1	72.5728	113.77	95.0545	118.35	91.3738	113.81	95.3343	90.8992	112.35	86.6694	114.1	72.4729
113.9	95	118.71	91.3738	113.96	95.1807	113.34	90.9621	112.5	86.651	114.15	72.5728	113.9	95.0436	118.71	91.3738	113.96	95.3264	90.8821	112.5	86.6419	114.15	72.4491
113.97	95	118.87	91.3738	114.03	95.1807	113.59	90.9621	112.51	86.651	114.37	72.5728	113.97	95.0327	118.87	91.3738	114.03	95.3146	90.8649	112.51	86.6189	114.37	72.4253
114.17	95	118.92	91.3738	114.24	95.1807	113.79	90.9621	112.76	86.651	114.58	72.5728	114.17	95.0218	118.92	91.3738	114.24	95.3028	90.8478	112.76	86.596	114.58	72.4015
114.38	95	119.13	91.3738	114.48	95.1807	113.84	90.9621	112.92	86.651	114.78	72.5728	114.38	95.0109	119.13	91.3738	114.48	95.291	90.8306	112.92	86.573	114.78	72.3777
114.6	95	119.3	91.3738	114.62	95.1807	113.96	90.9621	113.14	86.4169	114.76	72.5728	114.6	95	119.3	91.3738	114.62	95.2792	90.8135	113.14	86.55	114.76	72.3539
114.71	95	119.49	91.3738	114.61	95.1807	114.14	90.9621	113.16	86.4169	114.98	72.5728	114.71	94.9891	119.49	91.3738	114.61	95.2673	90.7963	113.16	86.5271	114.98	72.3301
114.86	95	119.51	91.3738	114.84	95.1807	114.4	90.6706	113.35	86.4169	115.2	72.3301	114.86	94.9782	119.51	91.3738	114.84	95.2555	90.7792	113.35	86.5041	115.2	72.3063
115.1	95	119.66	91.3738	115.04	95.1807	114.51	90.6706	113.55	86.4169	115.38	72.3301	115.1	94.9673	119.66	91.3738	115.04	95.2437	90.762	113.55	86.4811	115.38	72.2825
115.38	95	119.88	91.3738	115.26	95.1807	114.49	90.6706	113.74	86.4169	115.45	72.3301	115.38	94.9564	119.88	91.3738	115.26	95.2319	90.7449	113.74	86.4536	115.45	72.2587
115.52	95	120.08	91.3738	115.3	95.1807	114.81	90.6706	113.77	86.4169	115.75	72.3301	115.52	94.9455	120.08	91.3738	115.3	95.2201	90.7277	113.77	86.4261	115.75	72.2349
115.66	95	120.29	91.3738	115.38	95.3815	115.18	90.6706	114.03	86.4169	116.04	72.3301	115.66	94.9346	120.29	91.3738	115.38	95.2044	90.7106	114.03	86.3985	116.04	72.2111
115.87	95	120.42	91.3738	115.65	95.3815	115.42	90.6706	114.33	86.4169	116.33	72.0874	115.87	94.9237	120.42	91.3738	115.65	95.1925	90.6934	114.33	86.3755	116.33	72.1826
116.1	95	120.67	91.3738	116.05	95.1807	115.48	90.6706	114.65	86.1827	116.5	72.0874	116.1	94.9129	120.67	91.3738	116.05	95.1807	90.6763	114.65	86.3526	116.5	72.154
116.25	95	120.93	91.3738	116.22	95.1807	115.69	90.6706	114.83	86.1827	116.51	72.0874	116.25	94.902	120.93	91.3738	116.22	95.1728	90.6591	114.83	86.3296	116.51	72.1255
116.34	95	121.1	91.3738	116.29	95.1807	115.87	90.6706	114.84	86.1827	116.77	72.0874	116.34	94.8911	121.1	91.3738	116.29	95.165	90.6477	114.84	86.3067	116.77	72.0969
116.51	95	121.06	91.3738	116.57	95.1807	116.11	90.6706	115.09	86.1827	116.93	71.8447	116.51	94.8802	121.06	91.3738	116.57	95.1571	90.6363	115.09	86.2791	116.93	72.0683
116.74	95	121.22	91.3738	116.79	95.1807	116.09	90.6706	115.25	86.1827	117.12	71.8447	116.74	94.8693	121.22	91.3738	116.79	95.1492	90.6191	115.25	86.2561	117.12	72.0398
116.9	95	121.45	91.3738	116.97	95.1807	116.22	90.6706	115.44	86.1827	117.17	71.8447	116.9	94.8638	121.45	91.3738	116.97	95.1414	90.602	115.44	86.2332	117.17	72.0112
116.98	94.7222	121.68	91.3738	116.91	95.1807	116.46	90.6706	115.46	86.1827	117.37	71.8447	116.98	94.8584	121.68	91.3738	116.91	95.1335	90.5848	115.46	86.2102	117.37	71.9827
117.18	94.7222	121.75	91.3738	117.12	95.1807	116.74	90.379	115.64	86.1827	117.59	71.8447	117.18	94.8529	121.75	91.3738	117.12	95.1256	90.5677	115.64	86.1873	117.59	71.9589
117.41	94.7222	121.78	91.3738	117.35	95.1807	116.87	90.379	115.89	86.1827	117.83	71.8447	117.41	94.8475	121.78	91.3738	117.35	95.1138	90.5505	115.89	86.1643	117.83	71.9303
117.67	94.7222	122.09	91.3738	117.59	95.1807	116.86	90.379	116.1	86.1827	117.86	71.8447	117.67	94.8421	122.09	91.3738	117.59	95.102	90.5334	116.1	86.1413	117.86	71.9018
117.8	94.7222	122.42	91.3738	117.65	95.1807	117.05	90.379	116.11	86.1827	117.96	71.8447	117.8	94.8366	122.42	91.3738	117.65	95.0902	90.5162	116.11	86.123	117.96	71.8732
118.01	94.7222	122.62	91.3738	117.76	95.1807	117.41	90.379	116.3	86.1827	118.35	71.8447	118.01	94.8257	122.62	91.3738	117.76	95.0784	90.4991	116.3	86.1046	118.35	71.8447
118.24	94.7222	122.66	91.3738	117.92	95.1807	117.71	90.379	116.67	85.9485	118.65	71.8447	118.24	94.8148	122.66	91.3738	117.92	95.0665	90.4819	116.67	86.0862	118.65	71.8161
118.46	94.7222	122.85	91.3738	118.31	95.1807	117.76	90.379	116.95	85.9485	118.87	71.8447	118.46	94.8039	122.85	91.3738	118.31	95.0547	90.4648	116.95	86.0679	118.87	71.7875
118.55	94.7222	123	91.3738	118.49	94.9799	118	90.379	117.14	85.9485	118.92	71.8447	118.55	94.793	123	91.3738	118.49	95.0469	90.4476	117.14	86.0449	118.92	71.759
118.67	94.7222	123.21	91.3738	118.57	94.9799	118.24	90.379	117.16	85.9485	119.13	71.8447	118.67	94.7821	123.21	91.3738	118.57	95.039	90.4305	117.16	86.022	119.13	71.7304
118.85	94.7222	123.28	91.3738	118.86	94.9799	118.48	90.379	117.39	85.9485	119.37	71.6019	118.85	94.7712	123.28	91.3738	118.86	95.0311	90.4133	117.39	85.999	119.37	71.7019
119.07	94.7222	123.36	91.3738	119.09	94.9799	118.49	90.379	117.63	85.9485	119.52	71.6019	119.07	94.7604	123.36	91.3738	119.09	95.0193	90.3962	117.63	85.976	119.52	71.6733
119.22	94.7222	123.58	91.3738	119.29	94.9799	118.56	90.379	117.78	85.9485	119.53	71.6019	119.22	94.7495	123.58	91.3675	119.29	95.0075	90.3733	117.78	85.9577	119.53	71.6448
119.34	94.7222	123.75	91.3738	119.24	94.9799	118.8	90.379	117.81	85.9485	119.74	71.6019	119.34	94.7386	123.75	91.3613	119.24	94.9957	90.3504	117.81	85.9393	119.74	71.6115
119.53	94.7222	124.04	91.3738	119.43	94.9799	119.05	90.379	118	85.9485	119.92	71.6019	119.53	94.7277	124.04	91.355	119.43	94.9839	90.3333	118	85.9209	119.92	71.5829
119.76	94.7222	124.13	91.3738	119.66	94.9799	119.17	90.379	118.18	85.7143	120.2	71.6019	119.76	94.7168	124.13	91.355	119.66	94.972	90.3161	118.18	85.9026	120.2	71.5543
119.93	94.7222	124.39	91.3738	119.89	94.9799	119.22	90.379	118.46	85.7143	120.29	71.6019	119.93	94.7059	124.39	91.355	119.89	94.9602	90.299	118.46	85.8796	120.29	71.5258
120.03	94.7222	124.63	91.3738	119.91	94.7791	119.39	90.379	118.49	85.7143	120.3	71.6019	120.03	94.695	124.63	91.355	119.91	94.9484	90.2818	118.49	85.8566	120.3	71.4972
120.28	94.7222	124.83	91.3738	120.06	94.7791	119.65	90.379	118.57	85.9485	120.63	71.3592	120.28	94.6841	124.83	91.355	120.06	94.9327	90.2647	118.57	85.8337	120.63	71.4687
120.55	94.7222	124.83	91.3738	120.21	94.7791	120.01	90.379	118.96	85.9485	121	71.3592	120.55	94.6732	124.83	91.355	120.21	94.9169	90.2475	118.96	85.8107	121	71.4449
120.77	94.7222	124.93	91.3738	120.52	94.9799	120.07	90.379	119.29	85.9485	121.21	71.3592	120.77	94.6623	124.93	91.3487	120.52	94.9051	90.2304	119.29	85.7923	121.21	71.4163
120.85	94.7222	125.13	91.3738	120.79	94.9799	120.31	90.379	119.49	85.9485	121.25	71.3592	120.85	94.6514	125.13	91.3425	120.79	94.8933	90.2132	119.49	85.774	121.25	71.3878
121.02	94.7222	125.39	91.3738	120.86	94.9799	120.55	90.379	119.52	85.7143	121.48	71.3592	121.02	94.6405	125.39	91.3362	120.86	94.8815	90.1961	119.52	85.7556	121.48	71.3592
121.2	94.7222	125.53	91.3738	121.14	94.9799	120.79	90.0875	119.7	85.7143	121.68	71.3592	121.2	94.6296	125.53	91.3299	121.14	94.8697	90.1789	119.7	85.7373	121.68	71.3354
121.4	94.7222	125.49	91.3738	121.39	94.9799	120.87	90.0875	119.95	85.7143	121.91	71.3592	121.4	94.6187	125.49	91.3237	121.39	94.8579	90.1618	119.95	85.7143	121.91	71.3116
121.46	94.7222	125.81	91.3738	121.57	94.9799	120.93	90.0875	120.11	85.7143	121.9	71.3592	121.46	94.6078	125.81	91.3174	121.57	94.8421	90.1446	120.11	85.6913	121.9	71.2878
121.61	94.7222	126.13	91.3738	121.57	94.9799	121.15	90.0875	120.13	85.7143	122.06	71.3592	121.61	94.6024	126.13	91.3112	121.57	94.8264	90.1275	120.13	85.6684	122.06	71.264
121.81	94.7222	126.37	91.3738	121.71	94.7791	121.4	90.0875	120.33	85.7143	122.3	71.1165	121.81	94.597	126.37	91.3049	121.71	94.8106	90.1161	120.33	85.6454	122.3	71.2402
122.06	94.7222	126.42	91.3738	121.97	94.7791	121.52	90.0875	120.54	85.7143	122.56	71.1165	122.06	94.5915	126.42	91.2986	121.97	94.7988	90.1046	120.54	85.6225	122.56	71.2164
122.22	94.7222	126.56	91.3738	122.2	94.7791	121.53	90.0875	120.81	85.7143	122.68	71.1165	122.22	94.5861	126.56	91.2924	122.2	94.787	90.0932	120.81	85.5995	122.68	71.1927
122.34	94.4444	126.7	91.3738	122.23	94.7791	121.74	90.0875	120.84	85.7143	122.68	71.1165	122.34	94.5806	126.7	91.2861	122.23	94.7752	90.0817	120.84	85.5765	122.68	71.1641
122.54	94.4444	126.93	91.3738	122.38	94.7791	121.94	90.0875	120.85	85.7143	122.89	71.1165	122.54	94.5752	126.93	91.2798	122.38	94.7634	90.0703	120.85	85.5536	122.89	71.1355
122.81	94.4444	127.08	91.3738	122.54	94.7791	122.19	90.0875	121.2	85.7143	123.22	71.1165	122.81	94.5697	127.08	91.2736	122.54	94.7516	90.0589	121.2	85.5352	123.22	71.107
123	94.4444	127.1	91.3738	122.77	94.7791	122.37	90.0875	121.55	85.4801	123.55	71.1165	123	94.5643	127.1	91.2673	122.77	94.7397	90.0417	121.55	85.5168	123.55	71.0784
123.11	94.4444	127.31	91.3738	123	94.7791	122.62	90.0875	121.76	85.4801	123.58	71.1165	123.11	94.5588	127.31	91.261	123	94.7319	90.0246	121.76	85.4985	123.58	71.0499
123.31	94.4444	127.48	91.3738	123.11	94.7791	122.87	90.0875	121.82	85.4801	123.84	71.1165	123.31	94.5534	127.48	91.2548	123.11	94.724	90.0074	121.82	85.4801	123.84	71.0213
123.56	94.4444	127.8	91.3738	123.4	94.5783	123.14	90.0875	122.05	85.4801	124.08	71.1165	123.56	94.5425	127.8	91.2485	123.4	94.7161	89.9903	122.05	85.4617	124.08	70.9975
123.73	94.4444	127.91	91.0543	123.71	94.5783	123.17	89.7959	122.27	85.4801	124.32	71.1165	123.73	94.5316	127.91	91.2422	123.71	94.7082	89.9731	122.27	85.4388	124.32	70.969
123.82	94.4444	128.1	91.0543	123.87	94.5783	123.27	89.7959	122.46	85.4801	124.38	70.8738	123.82	94.5207	128.1	91.236	123.87	94.7004	89.956	122.46	85.4158	124.38	70.9404
123.95	94.4444	128.34	91.0543	123.89	94.5783	123.42	89.7959	122.46	85.4801	124.4	70.8738	123.95	94.5098	128.34	91.2297	123.89	94.6925	89.9388	122.46	85.3928	124.4	70.9119
124.17	94.4444	128.6	91.3738	124.08	94.5783	123.67	89.7959	122.63	85.4801	124.65	70.8738	124.17	94.4989	128.6	91.2234	124.08	94.6807	89.9217	122.63	85.3699	124.65	70.8833
124.39	94.4444	128.65	91.3738	124.25	94.5783	123.83	89.7959	122.83	85.2459	124.91	70.8738	124.39	94.488	128.65	91.2172	124.25	94.6689	89.9045	122.83	85.3515	124.91	70.8547
124.45	94.4444	128.64	91.3738	124.49	94.5783	123.85	89.7959	123.08	85.2459	125.03	70.8738	124.45	94.4771	128.64	91.2109	124.49	94.6571	89.8874	123.08	85.3332	125.03	70.8262
124.63	94.4444	128.87	91.3738	124.5	94.5783	124.09	89.7959	123.17	85.2459	125.05	70.8738	124.63	94.4662	128.87	91.2047	124.5	94.6492	89.8645	123.17	85.3148	125.05	70.7976
124.84	94.4444	129.1	91.3738	124.65	94.5783	124.31	89.7959	123.19	85.2459	125.25	70.8738	124.84	94.4553	129.1	91.1984	124.65	94.6413	89.8417	123.19	85.2918	125.25	70.7691
125.08	94.4444	129.28	91.0543	124.87	94.5783	124.48	89.7959	123.45	85.2459	125.47	70.6311	125.08	94.4444	129.28	91.1921	124.87	94.6334	89.8188	123.45	85.2689	125.47	70.7405
125.24	94.4444	129.26	91.0543	125.07	94.5783	124.59	89.7959	123.86	85.2459	125.85	70.6311	125.24	94.4335	129.26	91.1859	125.07	94.6216	89.7959	123.86	85.2459	125.85	70.712
125.43	94.4444	129.54	91.0543	125.25	94.5783	124.89	89.7959	124.08	85.2459	125.95	70.6311	125.43	94.4227	129.54	91.1796	125.25	94.6098	89.773	124.08	85.2184	125.95	70.6834
125.65	94.4444	129.85	91.0543	125.46	94.5783	125.13	89.7959	124.13	85.2459	126.16	70.6311	125.65	94.4118	129.85	91.1733	125.46	94.598	89.7502	124.13	85.2	126.16	70.6549
125.89	94.4444	130.14	91.0543	125.7	94.5783	125.42	89.7959	124.37	85.0117	126.43	70.6311	125.89	94.4009	130.14	91.1671	125.7	94.5862	89.733	124.37	85.1816	126.43	70.6263
126.03	94.4444	130.24	91.0543	125.99	94.3775	125.48	89.7959	124.58	85.0117	126.67	70.6311	126.03	94.39	130.24	91.1608	125.99	94.5744	89.7159	124.58	85.1633	126.67	70.5978
126.14	94.4444	130.28	91.0543	126.18	94.3775	125.6	89.7959	124.81	85.0117	126.77	70.6311	126.14	94.3791	130.28	91.1545	126.18	94.5626	89.6987	124.81	85.1449	126.77	70.5692
126.31	94.4444	130.44	91.0543	126.17	94.3775	125.8	89.7959	124.81	85.0117	126.77	70.6311	126.31	94.3682	130.44	91.1483	126.17	94.5507	89.6816	124.81	85.1265	126.77	70.5406
126.54	94.4444	130.65	91.0543	126.39	94.5783	126.02	89.7959	124.94	85.0117	126.98	70.6311	126.54	94.3573	130.65	91.142	126.39	94.5429	89.6644	124.94	85.1081	126.98	70.5169
126.71	94.4444	130.84	91.0543	126.53	94.5783	126.18	89.7959	125.18	85.0117	127.26	70.6311	126.71	94.3464	130.84	91.1358	126.53	94.535	89.6473	125.18	85.0852	127.26	70.493
126.78	94.4444	130.84	91.0543	126.78	94.5783	126.19	89.7959	125.43	85.0117	127.44	70.3884	126.78	94.3355	130.84	91.1295	126.78	94.5271	89.6301	125.43	85.0622	127.44	70.4693
126.96	94.4444	131.02	91.0543	126.82	94.5783	126.41	89.7959	125.53	85.0117	127.43	70.3884	126.96	94.3301	131.02	91.1232	126.82	94.5192	89.613	125.53	85.0393	127.43	70.4455
127.17	94.4444	131.18	91.0543	126.97	94.5783	126.64	89.7959	125.54	85.0117	127.66	70.3884	127.17	94.3246	131.18	91.117	126.97	94.5114	89.5958	125.54	85.0163	127.66	70.4169
127.4	94.4444	131.56	91.0543	127.21	94.5783	126.79	89.5044	125.74	85.0117	127.85	70.3884	127.4	94.3192	131.56	91.1107	127.21	94.4996	89.5787	125.74	84.9933	127.85	70.3884
127.48	94.4444	131.71	91.0543	127.4	94.5783	126.81	89.5044	126.11	85.0117	128.1	70.3884	127.48	94.3137	131.71	91.1044	127.4	94.4878	89.5615	126.11	84.975	128.1	70.3598
127.65	94.4444	131.84	91.0543	127.48	94.5783	127.16	89.5044	126.38	85.0117	128.28	70.3884	127.65	94.3083	131.84	91.0982	127.48	94.4759	89.5387	126.38	84.952	128.28	70.3312
127.96	94.1667	132.05	91.0543	127.65	94.5783	127.46	89.5044	126.44	85.0117	128.46	70.3884	127.96	94.3028	132.05	91.0919	127.65	94.4641	89.5158	126.44	84.9291	128.46	70.3027
128.22	94.1667	132.27	91.0543	128	94.5783	127.73	89.5044	126.71	84.7775	128.74	70.1456	128.22	94.2974	132.27	91.0856	128	94.4563	89.4929	126.71	84.9061	128.74	70.2741
128.34	94.1667	132.37	91.0543	128.3	94.5783	127.83	89.5044	126.92	84.7775	129.05	70.1456	128.34	94.2919	132.37	91.0856	128.3	94.4484	89.4758	126.92	84.8831	129.05	70.2456
128.46	94.1667	132.35	91.0543	128.5	94.5783	127.91	89.5044	127.16	84.7775	129.15	70.1456	128.46	94.2865	132.35	91.0856	128.5	94.4405	89.4586	127.16	84.8602	129.15	70.2218
128.65	94.1667	132.57	91.0543	128.5	94.3775	128.14	89.5044	127.16	84.7775	129.2	70.1456	128.65	94.281	132.57	91.0856	128.5	94.4326	89.4415	127.16	84.8372	129.2	70.198
128.87	94.1667	132.79	91.0543	128.71	94.3775	128.35	89.5044	127.24	84.7775	129.39	70.1456	128.87	94.2756	132.79	91.0794	128.71	94.4248	89.4243	127.24	84.8143	129.39	70.1742
129	94.1667	133	91.0543	128.88	94.3775	128.46	89.5044	127.48	84.7775	129.6	70.1456	129	94.2702	133	91.0731	128.88	94.4169	89.4129	127.48	84.7959	129.6	70.1504
129.1	94.1667	133.03	91.0543	129.08	94.3775	128.51	89.2128	127.73	84.7775	129.82	70.1456	129.1	94.2647	133.03	91.0668	129.08	94.4051	89.4015	127.73	84.7775	129.82	70.1266
129.29	94.1667	133.24	91.0543	129.13	94.3775	128.76	89.2128	127.83	84.7775	129.81	69.9029	129.29	94.2593	133.24	91.0606	129.13	94.3933	89.39	127.83	84.7592	129.81	70.1028
129.55	94.1667	133.53	91.0543	129.29	94.3775	128.99	89.2128	127.85	84.7775	130.04	69.9029	129.55	94.2538	133.53	91.0543	129.29	94.3815	89.3786	127.85	84.7408	130.04	70.079
129.72	94.1667	133.83	91.0543	129.5	94.3775	129.16	89.2128	128.06	84.7775	130.24	69.9029	129.72	94.2484	133.83	91.0543	129.5	94.3696	89.3672	128.06	84.7178	130.24	70.0552
129.78	94.1667	133.97	91.0543	129.75	94.3775	129.13	89.2128	128.39	84.5433	130.43	69.9029	129.78	94.2375	133.97	91.0543	129.75	94.3578	89.3557	128.39	84.6949	130.43	70.0314
129.97	94.1667	133.98	91.0543	129.81	94.3775	129.38	89.2128	128.71	84.7775	130.54	69.9029	129.97	94.2266	133.98	91.0543	129.81	94.346	89.3443	128.71	84.6719	130.54	70.0076
130.2	94.1667	134.14	91.0543	129.93	94.3775	129.74	89.2128	128.76	84.7775	130.82	69.9029	130.2	94.2157	134.14	91.0543	129.93	94.3381	89.3272	128.76	84.6489	130.82	69.9838
130.49	94.1667	134.33	91.0543	130.29	94.3775	130.01	89.2128	128.97	84.7775	131.06	69.9029	130.49	94.2048	134.33	91.0543	130.29	94.3303	89.31	128.97	84.6306	131.06	69.96
130.63	94.1667	134.55	91.0543	130.56	94.3775	130.12	89.2128	129.23	84.7775	131.36	69.9029	130.63	94.1939	134.55	91.0543	130.56	94.3263	89.2929	129.23	84.6122	131.36	69.9362
130.79	94.1667	134.61	91.0543	130.77	94.3775	130.26	89.2128	129.46	84.7775	131.52	69.9029	130.79	94.183	134.61	91.0543	130.77	94.3184	89.2757	129.46	84.5938	131.52	69.9124
131	94.1667	134.72	91.0543	130.79	94.3775	130.48	89.2128	129.49	84.7775	131.5	69.9029	131	94.1721	134.72	91.0543	130.79	94.3106	89.2586	129.49	84.5755	131.5	69.8886
131.2	94.1667	134.86	91.0543	131	94.3775	130.76	89.2128	129.57	84.5433	131.75	69.9029	131.2	94.1612	134.86	91.0543	131	94.2988	89.2414	129.57	84.5571	131.75	69.8648
131.29	94.1667	135.24	91.0543	131.24	94.3775	130.79	89.2128	129.8	84.5433	131.91	69.9029	131.29	94.1503	135.24	91.0543	131.24	94.287	89.2243	129.8	84.5341	131.91	69.841
131.41	94.1667	135.46	91.0543	131.41	94.3775	130.81	89.2128	130.09	84.5433	132.13	69.9029	131.41	94.1394	135.46	91.0543	131.41	94.2751	89.2071	130.09	84.5112	132.13	69.822
131.58	94.1667	135.52	91.0543	131.45	94.3775	131.05	89.2128	130.21	84.5433	132.17	69.6602	131.58	94.1285	135.52	91.0543	131.45	94.2633	89.19	130.21	84.4882	132.17	69.803
131.82	94.1667	135.76	91.0543	131.61	94.1767	131.28	89.2128	130.23	84.5433	132.34	69.6602	131.82	94.1176	135.76	91.0543	131.61	94.2515	89.1728	130.23	84.4653	132.34	69.7792
131.97	94.1667	135.95	91.0543	131.79	94.1767	131.48	89.2128	130.4	84.5433	132.58	69.6602	131.97	94.1068	135.95	91.0543	131.79	94.2397	89.1614	130.4	84.4423	132.58	69.7554
132.08	94.1667	136.13	91.0543	132.06	94.1767	131.46	88.9213	130.62	84.3091	132.78	69.6602	132.08	94.0959	136.13	91.0543	132.06	94.2279	89.15	130.62	84.4193	132.78	69.7316
132.3	94.1667	136.14	91.0543	132.11	94.1767	131.63	88.9213	130.97	84.3091	132.83	69.6602	132.3	94.085	136.14	91.0543	132.11	94.2161	89.1385	130.97	84.3964	132.83	69.7078
132.52	94.1667	136.3	91.0543	132.16	94.1767	131.96	88.9213	131.04	84.3091	133	69.6602	132.52	94.0795	136.3	91.0543	132.16	94.2043	89.1271	131.04	84.3734	133	69.684
132.7	94.1667	136.48	91.0543	132.51	94.1767	132.32	88.9213	131.28	84.3091	133.34	69.6602	132.7	94.0741	136.48	91.0543	132.51	94.1925	89.1099	131.28	84.3551	133.34	69.665
132.81	94.1667	136.72	91.0543	132.84	94.1767	132.4	88.9213	131.56	84.3091	133.61	69.6602	132.81	94.0686	136.72	91.0543	132.84	94.1767	89.0928	131.56	84.3367	133.61	69.6459
133.04	94.1667	136.81	91.0543	133.06	94.1767	132.53	88.9213	131.79	84.3091	133.81	69.6602	133.04	94.0632	136.81	91.0543	133.06	94.161	89.0756	131.79	84.3183	133.81	69.6269
133.27	94.1667	136.93	91.0543	133.11	94.1767	132.77	88.9213	131.87	84.3091	133.81	69.6602	133.27	94.0577	136.93	91.0543	133.11	94.1492	89.0585	131.87	84.2999	133.81	69.6078
133.47	94.1667	137.25	91.0543	133.32	94.1767	133.02	89.2128	131.9	84.3091	134.05	69.6602	133.47	94.0523	137.25	91.0543	133.32	94.1373	89.0413	131.9	84.2816	134.05	69.5888
133.57	94.1667	137.55	91.0543	133.56	93.9759	133.13	89.2128	132.12	84.3091	134.25	69.6602	133.57	94.0468	137.55	91.0543	133.56	94.1255	89.0242	132.12	84.2586	134.25	69.5698
133.74	94.1667	137.75	91.0543	133.71	93.9759	133.1	89.2128	132.38	84.3091	134.45	69.6602	133.74	94.0414	137.75	91.0543	133.71	94.1137	89.0127	132.38	84.2357	134.45	69.5507
133.94	94.1667	137.77	91.0543	133.71	93.9759	133.37	89.2128	132.53	84.3091	134.51	69.6602	133.94	94.0359	137.77	91.0543	133.71	94.1019	89.0013	132.53	84.2127	134.51	69.5365
134.15	94.1667	137.88	91.0543	133.9	93.9759	133.6	89.2128	132.53	84.0749	134.68	69.4175	134.15	94.0305	137.88	91.0543	133.9	94.0901	88.9899	132.53	84.1897	134.68	69.5222
134.23	93.8889	138.06	91.0543	134.12	93.9759	133.81	89.2128	132.74	84.0749	134.86	69.4175	134.23	94.025	138.06	91.0543	134.12	94.0783	88.9784	132.74	84.1668	134.86	69.5079
134.39	93.8889	138.31	91.0543	134.39	93.9759	133.81	89.2128	132.92	84.0749	135.11	69.4175	134.39	94.0196	138.31	91.0543	134.39	94.0665	88.967	132.92	84.1484	135.11	69.4936
134.58	93.8889	138.39	91.0543	134.45	94.1767	133.94	88.9213	133.24	84.0749	135.17	69.4175	134.58	94.0142	138.39	91.0543	134.45	94.0546	88.9499	133.24	84.1255	135.17	69.4793
134.8	93.8889	138.42	91.0543	134.48	94.1767	134.16	88.9213	133.38	84.0749	135.21	69.4175	134.8	94.0087	138.42	91.0543	134.48	94.0428	88.9327	133.38	84.1025	135.21	69.4603
134.94	93.8889	138.6	91.0543	134.75	94.1767	134.55	88.9213	133.59	84.0749	135.59	69.4175	134.94	94.0033	138.6	91.0543	134.75	94.031	88.9156	133.59	84.0795	135.59	69.4413
135.08	93.8889	138.95	91.0543	135.14	93.9759	134.69	88.9213	133.84	84.0749	135.92	69.4175	135.08	93.9978	138.95	91.0543	135.14	94.0192	88.8984	133.84	84.0566	135.92	69.427
135.32	93.8889	139.25	91.0543	135.33	93.9759	134.82	88.9213	134.1	84.0749	136.13	69.4175	135.32	93.9924	139.25	91.0543	135.33	94.0074	88.8813	134.1	84.0336	136.13	69.4127
135.6	93.8889	139.29	91.0543	135.38	93.9759	135.1	88.9213	134.2	84.0749	136.18	69.4175	135.6	93.9869	139.29	91.0543	135.38	93.9956	88.8641	134.2	84.0106	136.18	69.3984
135.77	93.8889	139.51	91.0543	135.65	93.9759	135.35	88.9213	134.25	83.8407	136.4	69.4175	135.77	93.9815	139.51	91.0543	135.65	93.9838	88.847	134.25	83.9923	136.4	69.3842
135.87	93.8889	139.69	91.0543	135.85	93.9759	135.5	88.9213	134.44	83.8407	136.63	69.4175	135.87	93.976	139.69	91.0543	135.85	93.972	88.8298	134.44	83.9739	136.63	69.3699
136.05	93.8889	139.89	91.0543	136.09	93.9759	135.47	88.9213	134.74	83.8407	136.84	69.4175	136.05	93.9706	139.89	91.0543	136.09	93.9601	88.8127	134.74	83.951	136.84	69.3556
136.27	93.8889	139.96	91.0543	136.05	93.9759	135.64	88.9213	134.88	83.8407	136.85	69.1748	136.27	93.9651	139.96	91.0543	136.05	93.9483	88.7955	134.88	83.928	136.85	69.3461
136.46	93.8889	140.03	91.0543	136.23	93.9759	135.91	88.9213	134.88	83.8407	137.01	69.1748	136.46	93.9597	140.03	91.0543	136.23	93.9405	88.7784	134.88	83.905	137.01	69.3366
136.5	93.8889	140.24	91.0543	136.46	93.9759	136.08	88.9213	135.1	83.8407	137.2	69.1748	136.5	93.9543	140.24	91.0543	136.46	93.9326	88.7612	135.1	83.8821	137.2	69.3223
136.7	93.8889	140.45	91.0543	136.66	93.9759	136.1	88.9213	135.28	83.8407	137.44	69.1748	136.7	93.9434	140.45	91.0543	136.66	93.9247	88.7498	135.28	83.8637	137.44	69.308
136.92	93.8889	140.59	91.0543	136.75	93.9759	136.29	88.9213	135.52	83.8407	137.57	69.1748	136.92	93.9325	140.59	91.0543	136.75	93.9168	88.7383	135.52	83.8453	137.57	69.2937
137.13	93.8889	140.71	91.0543	136.79	93.9759	136.47	88.6297	135.71	83.8407	137.55	69.1748	137.13	93.9216	140.71	91.0543	136.79	93.909	88.7269	135.71	83.827	137.55	69.2795
137.2	93.8889	141	91.0543	137	93.7751	136.77	88.6297	135.93	83.8407	137.81	69.1748	137.2	93.9107	141	91.0543	137	93.9011	88.7155	135.93	83.8086	137.81	69.2652
137.36	93.8889	141.25	91.0543	137.41	93.7751	136.97	88.6297	136.2	83.8407	138.19	69.1748	137.36	93.8998	141.25	91.0543	137.41	93.8932	88.704	136.2	83.7902	138.19	69.2509
137.56	93.8889	141.5	91.0543	137.64	93.7751	137.12	88.6297	136.49	83.8407	138.45	69.1748	137.56	93.8889	141.5	91.0543	137.64	93.8854	88.6926	136.49	83.7719	138.45	69.2366
137.83	93.8889	141.58	91.0543	137.68	93.7751	137.38	88.6297	136.56	83.8407	138.51	69.1748	137.83	93.878	141.58	91.0543	137.68	93.8775	88.6755	136.56	83.7535	138.51	69.2224
138.05	93.8889	141.58	91.0543	137.96	93.7751	137.67	88.6297	136.61	83.6066	138.76	69.1748	138.05	93.8671	141.58	91.0543	137.96	93.8696	88.6526	136.61	83.7305	138.76	69.2081
138.19	93.8889	141.77	91.0543	138.18	93.7751	137.8	88.6297	136.75	83.6066	138.95	69.1748	138.19	93.8562	141.77	91.0543	138.18	93.8657	88.6297	136.75	83.7076	138.95	69.1938
138.41	93.8889	142.03	91.0543	138.4	93.7751	137.83	88.6297	137.01	83.6066	139.19	69.1748	138.41	93.8453	142.03	91.0543	138.4	93.8617	88.6069	137.01	83.6846	139.19	69.1795
138.64	93.8889	142.19	91.0543	138.37	93.7751	137.99	88.6297	137.17	83.6066	139.22	69.1748	138.64	93.8344	142.19	91.0543	138.37	93.8578	88.5897	137.17	83.6617	139.22	69.1652
138.77	93.8889	142.19	91.0543	138.52	93.7751	138.25	88.6297	137.19	83.6066	139.26	69.1748	138.77	93.8235	142.19	91.0543	138.52	93.8538	88.5726	137.19	83.6433	139.26	69.151
138.83	93.8889	142.35	91.0543	138.74	93.7751	138.46	88.6297	137.41	83.6066	139.51	69.1748	138.83	93.8181	142.35	91.0543	138.74	93.846	88.5554	137.41	83.6249	139.51	69.1367
138.98	93.8889	142.68	91.0543	138.98	93.7751	138.47	88.3382	137.6	83.6066	139.76	69.1748	138.98	93.8126	142.68	91.0543	138.98	93.8381	88.5383	137.6	83.6066	139.76	69.1224
139.21	93.8889	143	91.0543	139.07	93.7751	138.65	88.3382	137.81	83.6066	139.93	68.932	139.21	93.8072	143	91.0543	139.07	93.8263	88.5268	137.81	83.5882	139.93	69.1081
139.41	93.8889	143.1	91.0543	139.17	93.7751	138.84	88.3382	137.98	83.6066	139.93	68.932	139.41	93.8017	143.1	91.0543	139.17	93.8145	88.5154	137.98	83.5698	139.93	69.0939
139.5	93.8889	143.21	91.0543	139.34	93.7751	139.03	88.3382	138.22	83.6066	140.11	69.1748	139.5	93.7963	143.21	91.0543	139.34	93.8027	88.504	138.22	83.5515	140.11	69.0796
139.67	93.8889	143.41	91.0543	139.67	93.7751	139.19	88.3382	138.46	83.6066	140.41	69.1748	139.67	93.7909	143.41	91.0543	139.67	93.7948	88.4868	138.46	83.5331	140.41	69.0653
139.9	93.8889	143.61	91.0543	139.93	93.7751	139.43	88.3382	138.76	83.6066	140.76	69.1748	139.9	93.7854	143.61	91.0543	139.93	93.7869	88.4697	138.76	83.5101	140.76	69.051
140.12	93.8889	143.75	91.0543	139.98	93.7751	139.69	88.3382	138.84	83.6066	140.85	69.1748	140.12	93.78	143.75	91.0543	139.98	93.779	88.4525	138.84	83.4872	140.85	69.0367
140.23	93.8889	143.76	91.0543	140.25	93.7751	139.99	88.3382	138.92	83.6066	141.05	69.1748	140.23	93.7745	143.76	91.0543	140.25	93.7712	88.4354	138.92	83.4688	141.05	69.0225
140.44	93.8889	143.96	91.0543	140.5	93.7751	140.14	88.3382	139.1	83.3724	141.27	69.1748	140.44	93.7691	143.96	91.0543	140.5	93.7633	88.4182	139.1	83.4504	141.27	69.0082
140.64	93.8889	144.14	91.0543	140.7	93.7751	140.15	88.3382	139.33	83.3724	141.5	69.1748	140.64	93.7636	144.14	91.0543	140.7	93.7554	88.4011	139.33	83.4321	141.5	68.9939
140.88	93.8889	144.33	91.0543	140.71	93.7751	140.36	88.3382	139.53	83.3724	141.61	69.1748	140.88	93.7582	144.33	91.0543	140.71	93.7475	88.3839	139.53	83.4137	141.61	68.9844
141.02	93.8889	144.51	91.0543	140.83	93.7751	140.54	88.3382	139.52	83.3724	141.59	68.932	141.02	93.7527	144.51	91.0543	140.83	93.7357	88.3668	139.52	83.3953	141.59	68.9749
141.12	93.6111	144.69	91.0543	141.07	93.7751	140.76	88.3382	139.74	83.3724	141.82	68.932	141.12	93.7473	144.69	91.0543	141.07	93.7239	88.3439	139.74	83.377	141.82	68.9654
141.31	93.6111	144.96	91.0543	141.33	93.7751	140.78	88.3382	139.93	83.3724	142.1	68.932	141.31	93.7418	144.96	91.0543	141.33	93.7121	88.321	139.93	83.3586	142.1	68.9558
141.52	93.6111	145.21	91.0543	141.38	93.7751	140.96	88.3382	140.11	83.3724	142.26	68.932	141.52	93.7364	145.21	91.0543	141.38	93.7003	88.2982	140.11	83.3402	142.26	68.9463
141.68	93.6111	145.37	91.0543	141.47	93.7751	141.2	88.3382	140.22	83.3724	142.29	68.932	141.68	93.7309	145.37	91.0543	141.47	93.6885	88.281	140.22	83.3218	142.29	68.9368
141.78	93.6111	145.31	91.0543	141.66	93.7751	141.4	88.3382	140.51	83.3724	142.47	68.932	141.78	93.7255	145.31	91.0543	141.66	93.6806	88.2639	140.51	83.3035	142.47	68.9273
141.96	93.6111	145.51	91.0543	141.9	93.7751	141.46	88.3382	140.76	83.3724	142.66	68.932	141.96	93.72	145.51	91.0543	141.9	93.6727	88.2467	140.76	83.2851	142.66	68.9178
142.18	93.6111	145.73	91.0543	142.21	93.7751	141.71	88.0466	141.05	83.3724	143	68.932	142.18	93.7146	145.73	91.0543	142.21	93.6649	88.2353	141.05	83.2622	143	68.9082
142.37	93.6111	145.92	91.0543	142.3	93.7751	141.97	88.0466	141.19	83.1382	143.16	68.932	142.37	93.7091	145.92	91.0543	142.3	93.657	88.2239	141.19	83.2392	143.16	68.8987
142.44	93.6111	145.92	91.0543	142.56	93.7751	142.26	88.0466	141.24	83.1382	143.31	68.932	142.44	93.7037	145.92	91.0543	142.56	93.6491	88.2124	141.24	83.2208	143.31	68.8892
142.64	93.6111	146.02	91.0543	142.81	93.7751	142.42	88.0466	141.45	83.1382	143.56	68.932	142.64	93.6983	146.02	91.0543	142.81	93.6412	88.201	141.45	83.2025	143.56	68.8797
142.92	93.6111	146.36	91.0543	142.99	93.7751	142.44	88.3382	141.62	83.1382	143.82	68.932	142.92	93.6928	146.36	91.0543	142.99	93.6294	88.1896	141.62	83.1841	143.82	68.8702
143.17	93.6111	146.7	91.0543	143.02	93.7751	142.67	88.3382	141.81	83.1382	143.96	68.6893	143.17	93.6874	146.7	91.0543	143.02	93.6176	88.1781	141.81	83.1657	143.96	68.8607
143.29	93.6111	146.86	91.0543	143.17	93.5743	142.84	88.3382	141.83	83.1382	143.96	68.6893	143.29	93.6819	146.86	91.0543	143.17	93.6058	88.1667	141.83	83.1474	143.96	68.8511
143.42	93.6111	146.9	91.0543	143.36	93.5743	143.05	88.3382	142.03	83.1382	144.15	68.6893	143.42	93.6765	146.9	91.0543	143.36	93.594	88.1553	142.03	83.129	144.15	68.8369
143.63	93.6111	147.11	91.0543	143.62	93.5743	143.08	88.3382	142.26	83.1382	144.41	68.6893	143.63	93.671	147.11	91.0543	143.62	93.5822	88.1496	142.26	83.1106	144.41	68.8226
143.82	93.6111	147.28	91.0543	143.68	93.5743	143.26	88.3382	142.46	83.1382	144.63	68.6893	143.82	93.6656	147.28	91.0543	143.68	93.5704	88.1438	142.46	83.0923	144.63	68.8131
143.95	93.6111	147.48	91.0543	143.78	93.5743	143.5	88.3382	142.52	83.1382	144.63	68.6893	143.95	93.6601	147.48	91.0543	143.78	93.5585	88.1381	142.52	83.0739	144.63	68.8035
144.05	93.6111	147.5	91.0543	144	93.5743	143.7	88.0466	142.79	83.1382	144.84	68.6893	144.05	93.6547	147.5	91.0543	144	93.5467	88.1324	142.79	83.0555	144.84	68.7893
144.25	93.6111	147.63	91.0543	144.2	93.5743	143.7	88.0466	143.05	82.904	145	68.6893	144.25	93.6492	147.63	91.0543	144.2	93.5349	88.121	143.05	83.0326	145	68.775
144.46	93.6111	147.8	91.0543	144.42	93.5743	143.85	88.0466	143.34	82.904	145.23	68.6893	144.46	93.6383	147.8	91.0543	144.42	93.5231	88.1095	143.34	83.0096	145.23	68.7607
144.62	93.6111	148.01	91.0543	144.55	93.5743	144.21	88.0466	143.49	82.904	145.45	68.6893	144.62	93.6274	148.01	91.0481	144.55	93.5113	88.0981	143.49	82.9866	145.45	68.7464
144.74	93.6111	148.27	91.0543	144.8	93.5743	144.49	88.0466	143.51	82.904	145.58	68.6893	144.74	93.6166	148.27	91.0418	144.8	93.4995	88.0867	143.51	82.9637	145.58	68.7322
144.91	93.6111	148.38	91.0543	145.09	93.5743	144.7	88.0466	143.75	82.904	145.85	68.6893	144.91	93.6057	148.38	91.0355	145.09	93.4877	88.0752	143.75	82.9453	145.85	68.7179
145.14	93.6111	148.64	91.0543	145.31	93.5743	144.76	88.0466	143.93	82.904	146.16	68.6893	145.14	93.5948	148.64	91.0293	145.31	93.4759	88.0638	143.93	82.9269	146.16	68.7036
145.37	93.6111	148.9	91.0543	145.32	93.3735	144.97	88.0466	144.12	82.904	146.3	68.6893	145.37	93.5839	148.9	91.023	145.32	93.4641	88.0524	144.12	82.9086	146.3	68.6893
145.51	93.6111	149.1	91.0543	145.51	93.3735	145.21	87.7551	144.18	82.904	146.33	68.6893	145.51	93.573	149.1	91.0167	145.51	93.4483	88.0409	144.18	82.8902	146.33	68.6798
145.71	93.6111	149.05	91.0543	145.66	93.3735	145.36	87.7551	144.39	82.904	146.5	68.6893	145.71	93.5675	149.05	91.0105	145.66	93.4326	88.0295	144.39	82.8718	146.5	68.6703
145.95	93.6111	149.2	91.0543	145.92	93.3735	145.37	87.7551	144.59	82.904	146.73	68.6893	145.95	93.5621	149.2	91.0042	145.92	93.4168	88.0181	144.59	82.8535	146.73	68.6608
146.17	93.6111	149.41	91.0543	145.97	93.3735	145.58	87.7551	144.79	82.904	146.96	68.6893	146.17	93.5566	149.41	90.9979	145.97	93.4011	88.0066	144.79	82.8351	146.96	68.6513
146.24	93.6111	149.63	91.0543	146.09	93.3735	145.77	87.7551	144.83	82.904	146.97	68.6893	146.24	93.5512	149.63	90.9917	146.09	93.3853	87.9952	144.83	82.8167	146.97	68.6417
146.38	93.6111	149.72	91.0543	146.3	93.3735	146.02	87.7551	145.01	82.904	147.14	68.6893	146.38	93.5457	149.72	90.9854	146.3	93.3696	87.978	145.01	82.7984	147.14	68.6322
146.55	93.6111	149.72	91.0543	146.49	93.3735	146.07	88.0466	145.35	82.6698	147.34	68.6893	146.55	93.5403	149.72	90.9791	146.49	93.3538	87.9609	145.35	82.78	147.34	68.6227
146.78	93.6111	150.09	91.0543	146.66	93.3735	146.15	88.0466	145.63	82.6698	147.57	68.6893	146.78	93.5349	150.09	90.9729	146.66	93.3381	87.9495	145.63	82.7616	147.57	68.6084
146.87	93.6111	150.39	91.0543	146.83	93.3735	146.47	88.0466	145.8	82.6698	147.71	68.6893	146.87	93.5294	150.39	90.9666	146.83	93.3223	87.938	145.8	82.7478	147.71	68.5941
147.01	93.6111	150.62	91.0543	147.1	93.3735	146.83	88.0466	145.85	82.6698	147.92	68.6893	147.01	93.524	150.62	90.9604	147.1	93.3066	87.9266	145.85	82.7341	147.92	68.5799
147.21	93.6111	150.66	91.0543	147.38	93.1727	146.98	88.0466	146.08	82.6698	148.19	68.6893	147.21	93.5185	150.66	90.9541	147.38	93.2908	87.9152	146.08	82.7203	148.19	68.5656
147.44	93.6111	150.83	91.0543	147.6	93.1727	147.06	88.0466	146.32	82.6698	148.48	68.6893	147.44	93.5131	150.83	90.9478	147.6	93.2751	87.898	146.32	82.7019	148.48	68.5513
147.64	93.6111	150.96	91.0543	147.6	93.1727	147.27	88.0466	146.47	82.6698	148.67	68.6893	147.64	93.5076	150.96	90.9416	147.6	93.2593	87.8809	146.47	82.6836	148.67	68.5418
147.79	93.6111	151.17	91.0543	147.79	93.1727	147.5	88.0466	146.5	82.6698	148.66	68.4466	147.79	93.5022	151.17	90.9353	147.79	93.2475	87.8637	146.5	82.6652	148.66	68.5323
148.04	93.6111	151.26	91.0543	147.94	93.1727	147.69	88.0466	146.67	82.6698	148.88	68.4466	148.04	93.4967	151.26	90.929	147.94	93.2357	87.8466	146.67	82.6468	148.88	68.5228
148.28	93.6111	151.3	91.0543	148.18	93.1727	147.66	88.0466	146.88	82.6698	149.04	68.4466	148.28	93.4913	151.3	90.9228	148.18	93.2239	87.8294	146.88	82.6285	149.04	68.5132
148.45	93.6111	151.49	91.0543	148.27	93.1727	147.89	88.0466	147.12	82.6698	149.26	68.4466	148.45	93.4858	151.49	90.9165	148.27	93.2121	87.8123	147.12	82.6101	149.26	68.5037
148.5	93.6111	151.69	91.0543	148.38	93.1727	148.09	88.0466	147.14	82.6698	149.31	68.4466	148.5	93.4804	151.69	90.9102	148.38	93.2002	87.7951	147.14	82.5917	149.31	68.4942
148.67	93.6111	152.02	91.0543	148.58	93.1727	148.36	87.7551	147.27	82.4356	149.44	68.4466	148.67	93.475	152.02	90.904	148.58	93.1884	87.7837	147.27	82.5734	149.44	68.4847
148.9	93.3333	152.1	91.0543	148.83	93.1727	148.41	87.7551	147.64	82.4356	149.67	68.4466	148.9	93.4695	152.1	90.8977	148.83	93.1766	87.7722	147.64	82.5596	149.67	68.4752
149.08	93.3333	152.34	90.7348	148.93	93.1727	148.46	87.7551	147.96	82.4356	149.91	68.4466	149.08	93.4641	152.34	90.8914	148.93	93.1648	87.7608	147.96	82.5458	149.91	68.4656
149.16	93.3333	152.56	90.7348	149.04	93.1727	148.67	87.7551	148.15	82.4356	149.98	68.4466	149.16	93.4586	152.56	90.8852	149.04	93.153	87.7494	148.15	82.532	149.98	68.4561
149.33	93.3333	152.78	90.7348	149.38	93.1727	149.05	87.7551	148.2	82.4356	150.12	68.4466	149.33	93.4532	152.78	90.8789	149.38	93.1412	87.7379	148.2	82.5182	150.12	68.4466
149.54	93.3333	152.79	90.7348	149.64	93.1727	149.26	87.7551	148.44	82.4356	150.48	68.4466	149.54	93.4477	152.79	90.8726	149.64	93.1294	87.7208	148.44	82.5045	150.48	68.4371
149.78	93.3333	152.87	90.7348	149.9	93.1727	149.31	87.7551	148.67	82.4356	150.75	68.4466	149.78	93.4423	152.87	90.8664	149.9	93.1176	87.7036	148.67	82.4907	150.75	68.4276
149.89	93.3333	153.08	90.7348	149.89	92.9719	149.57	87.7551	148.8	82.4356	150.98	68.4466	149.89	93.4368	153.08	90.8601	149.89	93.1097	87.6865	148.8	82.4769	150.98	68.418
150.02	93.3333	153.29	90.7348	150.1	92.9719	149.82	87.7551	148.8	82.4356	150.99	68.4466	150.02	93.4314	153.29	90.8538	150.1	93.1018	87.6751	148.8	82.4631	150.99	68.4085
150.26	93.3333	153.44	90.7348	150.3	92.9719	150.03	87.7551	149	82.4356	151.18	68.4466	150.26	93.4259	153.44	90.8476	150.3	93.0939	87.6636	149	82.4448	151.18	68.399
150.54	93.3333	153.43	90.7348	150.48	92.9719	150.01	87.7551	149.21	82.4356	151.39	68.4466	150.54	93.4205	153.43	90.8413	150.48	93.0861	87.6522	149.21	82.4264	151.39	68.3895
150.69	93.3333	153.78	90.7348	150.57	92.9719	150.17	87.7551	149.45	82.4356	151.55	68.4466	150.69	93.415	153.78	90.8351	150.57	93.0782	87.6408	149.45	82.4081	151.55	68.38
150.82	93.3333	154.05	90.7348	150.66	92.9719	150.4	87.4636	149.5	82.4356	151.64	68.4466	150.82	93.4096	154.05	90.8288	150.66	93.0664	87.6293	149.5	82.3897	151.64	68.3657
151.02	93.3333	154.32	90.7348	150.86	92.9719	150.65	87.4636	149.54	82.4356	151.76	68.4466	151.02	93.4041	154.32	90.8225	150.86	93.0546	87.6179	149.54	82.3713	151.76	68.3514
151.23	93.3333	154.39	90.7348	151.13	92.9719	150.72	87.4636	149.9	82.4356	151.98	68.2039	151.23	93.3987	154.39	90.8163	151.13	93.0428	87.6008	149.9	82.3575	151.98	68.3371
151.38	93.3333	154.49	90.7348	151.2	92.9719	150.8	87.4636	150.27	82.4356	152.24	68.2039	151.38	93.3932	154.49	90.81	151.2	93.031	87.5836	150.27	82.3438	152.24	68.3229
151.44	93.3333	154.63	90.7348	151.25	92.9719	150.97	87.4636	150.46	82.4356	152.34	68.2039	151.44	93.3878	154.63	90.8037	151.25	93.0191	87.5665	150.46	82.33	152.34	68.3086
151.62	93.3333	154.88	90.7348	151.62	92.9719	151.27	87.4636	150.49	82.4356	152.34	68.2039	151.62	93.3824	154.88	90.7975	151.62	93.0073	87.5493	150.49	82.3162	152.34	68.2943
151.84	93.3333	155.01	90.7348	151.9	92.9719	151.58	87.4636	150.71	82.2014	152.7	68.2039	151.84	93.3769	155.01	90.7912	151.9	92.9994	87.5322	150.71	82.3024	152.7	68.28
152.03	93.3333	155.03	90.7348	152.15	92.9719	151.63	87.4636	150.94	82.2014	153.03	68.2039	152.03	93.3715	155.03	90.7849	152.15	92.9916	87.515	150.94	82.2887	153.03	68.2657
152.13	93.3333	155.21	90.7348	152.22	92.9719	151.91	87.4636	151.12	82.2014	153.27	68.2039	152.13	93.366	155.21	90.7787	152.22	92.9837	87.4979	151.12	82.2749	153.27	68.2515
152.3	93.3333	155.41	90.7348	152.38	92.9719	152.13	87.4636	151.1	82.2014	153.34	68.2039	152.3	93.3551	155.41	90.7724	152.38	92.9758	87.4807	151.1	82.2611	153.34	68.242
152.52	93.3333	155.78	90.7348	152.6	92.9719	152.32	87.4636	151.31	82.2014	153.52	68.2039	152.52	93.3442	155.78	90.7661	152.6	92.968	87.4636	151.31	82.2473	153.52	68.2277
152.77	93.3333	155.89	90.7348	152.76	92.9719	152.39	87.4636	151.5	82.2014	153.74	68.2039	152.77	93.3333	155.89	90.7599	152.76	92.9601	87.4464	151.5	82.2335	153.74	68.2134
152.93	93.3333	156.06	90.7348	152.8	92.9719	152.49	87.4636	151.74	82.2014	153.95	68.2039	152.93	93.3224	156.06	90.7536	152.8	92.9483	87.4293	151.74	82.2198	153.95	68.1991
153.09	93.3333	156.26	90.7348	152.95	92.9719	152.69	87.4636	151.85	82.2014	153.99	68.2039	153.09	93.3115	156.26	90.7473	152.95	92.9364	87.4121	151.85	82.206	153.99	68.1848
153.29	93.3333	156.51	90.7348	153.15	92.9719	152.94	87.4636	151.87	82.2014	154.08	68.2039	153.29	93.3007	156.51	90.7411	153.15	92.9246	87.4007	151.87	82.1922	154.08	68.1706
153.53	93.3333	156.58	90.7348	153.41	92.9719	152.99	87.4636	152.15	82.2014	154.29	68.2039	153.53	93.2952	156.58	90.7348	153.41	92.9128	87.3892	152.15	82.1784	154.29	68.1563
153.64	93.3333	156.6	90.7348	153.51	92.9719	153.13	87.4636	152.55	82.2014	154.53	68.2039	153.64	93.2898	156.6	90.7348	153.51	92.901	87.3778	152.55	82.1647	154.53	68.142
153.77	93.3333	156.82	90.7348	153.51	92.9719	153.3	87.4636	152.72	82.2014	154.7	68.2039	153.77	93.2843	156.82	90.7348	153.51	92.8892	87.3664	152.72	82.1509	154.7	68.1277
153.94	93.3333	157.05	90.7348	153.84	92.9719	153.52	87.172	152.79	82.2014	154.65	68.2039	153.94	93.2789	157.05	90.7348	153.84	92.8774	87.3549	152.79	82.1371	154.65	68.1135
154.15	93.3333	157.23	90.7348	154.18	92.9719	153.76	87.172	153.03	82.2014	154.9	68.2039	154.15	93.2734	157.23	90.7348	154.18	92.8656	87.3378	153.03	82.1233	154.9	68.0992
154.33	93.3333	157.24	90.7348	154.4	92.9719	153.89	87.172	153.25	82.2014	155.27	68.2039	154.33	93.268	157.24	90.7348	154.4	92.8498	87.3206	153.25	82.1096	155.27	68.0849
154.4	93.3333	157.52	90.7348	154.45	92.9719	154.15	87.172	153.47	82.2014	155.54	68.2039	154.4	93.2625	157.52	90.7348	154.45	92.838	87.3035	153.47	82.0958	155.54	68.0706
154.58	93.3333	157.78	90.7348	154.67	92.9719	154.41	87.172	153.42	81.9672	155.6	68.2039	154.58	93.2571	157.78	90.7348	154.67	92.8262	87.2863	153.42	82.082	155.6	68.0563
154.8	93.3333	158.06	90.7348	154.86	92.9719	154.65	87.172	153.61	81.9672	155.83	68.2039	154.8	93.2516	158.06	90.7348	154.86	92.8144	87.2692	153.61	82.0682	155.83	68.0421
155	93.3333	158.2	90.7348	155.07	92.9719	154.65	87.172	153.83	81.9672	156.02	68.2039	155	93.2462	158.2	90.7348	155.07	92.8026	87.252	153.83	82.0545	156.02	68.023
155.1	93.3333	158.22	90.7348	155.07	92.7711	154.83	87.172	154.07	81.9672	156.29	67.9612	155.1	93.2407	158.22	90.7348	155.07	92.7908	87.2349	154.07	82.0407	156.29	68.004
155.34	93.3333	158.38	90.7348	155.21	92.7711	154.99	87.172	154.21	81.9672	156.32	67.9612	155.34	93.2353	158.38	90.7348	155.21	92.779	87.2235	154.21	82.0223	156.32	67.985
155.62	93.3333	158.61	90.7348	155.44	92.7711	155.26	87.172	154.23	81.9672	156.38	67.9612	155.62	93.2298	158.61	90.7348	155.44	92.7672	87.212	154.23	82.004	156.38	67.9659
155.83	93.3333	158.8	90.7348	155.68	92.7711	155.33	87.172	154.43	81.9672	156.63	67.9612	155.83	93.2244	158.8	90.7348	155.68	92.7553	87.2006	154.43	81.9856	156.63	67.9517
155.96	93.3333	158.82	90.7348	155.81	92.7711	155.4	87.172	154.82	81.9672	156.86	67.9612	155.96	93.219	158.82	90.7348	155.81	92.7435	87.1892	154.82	81.9672	156.86	67.9374
156.07	93.3333	158.92	90.7348	155.81	92.7711	155.62	87.172	155.05	81.9672	157.04	67.9612	156.07	93.2135	158.92	90.7348	155.81	92.7317	87.1777	155.05	81.9488	157.04	67.9231
156.24	93.3333	159.11	90.7348	156.06	92.7711	155.84	87.172	155.09	81.9672	157.05	67.9612	156.24	93.2081	159.11	90.7348	156.06	92.7199	87.1663	155.09	81.9305	157.05	67.9088
156.45	93.3333	159.53	90.7348	156.45	92.7711	155.97	87.172	155.33	81.9672	157.23	67.9612	156.45	93.2026	159.53	90.7348	156.45	92.7081	87.1549	155.33	81.9167	157.23	67.8945
156.56	93.3333	159.68	90.7348	156.66	92.7711	156.16	87.172	155.52	81.9672	157.51	67.9612	156.56	93.1972	159.68	90.7348	156.66	92.6923	87.1434	155.52	81.9029	157.51	67.8803
156.69	93.0556	159.77	90.7348	156.73	92.7711	156.44	87.172	155.76	81.9672	157.86	67.9612	156.69	93.1917	159.77	90.7348	156.73	92.6766	87.132	155.76	81.8892	157.86	67.866
156.89	93.0556	159.99	90.7348	156.98	92.7711	156.72	87.172	155.75	81.9672	157.97	67.7185	156.89	93.1863	159.99	90.7348	156.98	92.6608	87.1206	155.75	81.8754	157.97	67.8517
157.12	93.0556	160.22	90.7348	157.18	92.7711	156.97	87.172	155.89	81.9672	158.13	67.7185	157.12	93.1808	160.22	90.7348	157.18	92.6451	87.1091	155.89	81.8616	158.13	67.8374
157.31	93.0556	160.35	90.7348	157.42	92.5703	156.97	87.172	156.13	81.9672	158.38	67.7185	157.31	93.1754	160.35	90.7348	157.42	92.6293	87.0977	156.13	81.8478	158.38	67.8231
157.38	93.0556	160.38	90.7348	157.41	92.5703	157.16	87.172	156.4	81.9672	158.62	67.7185	157.38	93.1699	160.38	90.7348	157.41	92.6136	87.0863	156.4	81.8341	158.62	67.8089
157.6	93.0556	160.53	90.7348	157.56	92.5703	157.32	87.172	156.5	81.733	158.75	67.7185	157.6	93.1645	160.53	90.7348	157.56	92.5978	87.0748	156.5	81.8157	158.75	67.7946
157.87	93.0556	160.72	90.7348	157.76	92.5703	157.52	87.172	156.53	81.733	158.72	67.7185	157.87	93.159	160.72	90.7348	157.76	92.5821	87.0634	156.53	81.7973	158.72	67.7803
158.11	93.0556	160.92	90.7348	158.01	92.5703	157.63	87.172	156.71	81.733	158.97	67.7185	158.11	93.1536	160.92	90.7348	158.01	92.5663	87.052	156.71	81.7789	158.97	67.766
158.2	93.0556	161.01	90.7348	158.13	92.5703	157.73	87.172	157.04	81.733	159.21	67.7185	158.2	93.1482	161.01	90.7348	158.13	92.5506	87.0405	157.04	81.7606	159.21	67.7518
158.37	93.0556	161.22	90.7348	158.14	92.5703	157.94	87.172	157.34	81.733	159.39	67.7185	158.37	93.1427	161.22	90.7348	158.14	92.5349	87.0291	157.34	81.7422	159.39	67.7375
158.6	93.0556	161.5	90.7348	158.34	92.5703	158.21	86.8805	157.36	81.733	159.42	67.7185	158.6	93.1372	161.5	90.7348	158.34	92.5191	87.0234	157.36	81.7238	159.42	67.7232
158.78	93.0556	161.77	90.7348	158.71	92.3695	158.3	86.8805	157.62	81.733	159.58	67.7185	158.78	93.1318	161.77	90.7348	158.71	92.5033	87.0177	157.62	81.7055	159.58	67.7089
158.87	93.0556	161.95	90.7348	159	92.3695	158.37	86.8805	157.84	81.733	159.78	67.7185	158.87	93.1264	161.95	90.7348	159	92.4876	87.0119	157.84	81.6871	159.78	67.6946
158.98	93.0556	161.95	90.7348	159.04	92.3695	158.72	86.8805	158.07	81.733	160.11	67.7185	158.98	93.1209	161.95	90.7348	159.04	92.4719	87.0062	158.07	81.6687	160.11	67.6804
159.18	93.0556	162.06	90.7348	159.29	92.3695	158.98	86.8805	158.12	81.733	160.28	67.7185	159.18	93.1155	162.06	90.7348	159.29	92.4561	87.0005	158.12	81.655	160.28	67.6613
159.41	93.0556	162.28	90.7348	159.5	92.3695	159.24	86.8805	158.22	81.733	160.41	67.4757	159.41	93.11	162.28	90.7348	159.5	92.4403	86.9891	158.22	81.6412	160.41	67.6423
159.53	93.0556	162.5	90.7348	159.72	92.3695	159.29	86.8805	158.46	81.733	160.66	67.4757	159.53	93.1046	162.5	90.7348	159.72	92.4246	86.9776	158.46	81.6274	160.66	67.6233
159.67	93.0556	162.58	90.7348	159.71	92.3695	159.47	86.8805	158.72	81.4988	160.95	67.4757	159.67	93.0991	162.58	90.7348	159.71	92.4128	86.9662	158.72	81.6136	160.95	67.609
159.89	93.0556	162.6	90.7348	159.83	92.3695	159.71	86.8805	158.81	81.4988	161.08	67.4757	159.89	93.0937	162.6	90.7348	159.83	92.401	86.9548	158.81	81.5999	161.08	67.5947
160.12	93.0556	162.83	90.7348	160.05	92.3695	159.87	86.8805	158.85	81.4988	161.09	67.4757	160.12	93.0882	162.83	90.7348	160.05	92.3892	86.9433	158.85	81.5861	161.09	67.5804
160.34	93.0556	163.21	90.7348	160.3	92.3695	159.93	86.8805	159.03	81.4988	161.26	67.4757	160.34	93.0828	163.21	90.7348	160.3	92.3774	86.9319	159.03	81.5723	161.26	67.5661
160.48	93.0556	163.45	90.7348	160.42	92.3695	160.06	86.8805	159.28	81.4988	161.49	67.4757	160.48	93.0719	163.45	90.7348	160.42	92.3655	86.9205	159.28	81.5585	161.49	67.5519
160.65	93.0556	163.48	90.7348	160.44	92.3695	160.25	86.8805	159.6	81.4988	161.72	67.4757	160.65	93.061	163.48	90.7348	160.44	92.3537	86.909	159.6	81.5447	161.72	67.5376
160.89	93.0556	163.67	90.7348	160.64	92.3695	160.51	86.8805	159.66	81.4988	161.72	67.4757	160.89	93.0501	163.67	90.7348	160.64	92.3419	86.8976	159.66	81.531	161.72	67.5233
161.05	93.0556	163.87	90.7348	160.95	92.1687	160.62	86.8805	159.92	81.4988	161.9	67.4757	161.05	93.0392	163.87	90.7348	160.95	92.3262	86.8862	159.92	81.5172	161.9	67.509
161.13	93.0556	164.05	90.7348	161.27	92.1687	160.59	86.8805	160.16	81.4988	162.05	67.4757	161.13	93.0283	164.05	90.7348	161.27	92.3104	86.8748	160.16	81.5034	162.05	67.4948
161.29	93.0556	164.13	90.7348	161.31	92.1687	160.89	86.8805	160.4	81.4988	162.29	67.4757	161.29	93.0229	164.13	90.7348	161.31	92.2947	86.8633	160.4	81.4896	162.29	67.4805
161.5	93.0556	164.21	90.7348	161.53	92.1687	161.24	86.8805	160.47	81.4988	162.54	67.4757	161.5	93.0174	164.21	90.7348	161.53	92.2789	86.8519	160.47	81.4759	162.54	67.471
161.73	93.0556	164.42	90.7348	161.78	92.1687	161.49	86.8805	160.53	81.4988	162.66	67.4757	161.73	93.012	164.42	90.7348	161.78	92.2632	86.8405	160.53	81.4621	162.66	67.4614
161.81	93.0556	164.61	90.7348	161.97	92.1687	161.58	86.8805	160.76	81.4988	162.94	67.4757	161.81	93.0065	164.61	90.7348	161.97	92.2514	86.829	160.76	81.4483	162.94	67.4519
161.95	93.0556	164.79	90.7348	162.01	92.1687	161.76	86.8805	161	81.2646	163.21	67.4757	161.95	93.0011	164.79	90.7348	162.01	92.2395	86.8176	161	81.4345	163.21	67.4424
162.13	93.0556	164.94	90.7348	162.12	92.1687	161.98	86.8805	161.12	81.2646	163.37	67.4757	162.13	92.9956	164.94	90.7348	162.12	92.2277	86.8062	161.12	81.4254	163.37	67.4329
162.36	93.0556	165.21	90.7348	162.33	92.1687	162.2	86.8805	161.14	81.2646	163.4	67.4757	162.36	92.9902	165.21	90.7348	162.33	92.2159	86.7947	161.14	81.4162	163.4	67.4234
162.5	93.0556	165.44	90.7348	162.61	92.1687	162.2	86.8805	161.33	81.2646	163.56	67.4757	162.5	92.9848	165.44	90.7348	162.61	92.2041	86.7833	161.33	81.407	163.56	67.4139
162.63	93.0556	165.65	90.7348	162.7	92.1687	162.32	86.8805	161.56	81.2646	163.76	67.4757	162.63	92.9793	165.65	90.7348	162.7	92.1923	86.7719	161.56	81.3932	163.76	67.4043
162.89	93.0556	165.69	90.7348	162.76	92.1687	162.53	86.8805	161.85	81.2646	164.01	67.4757	162.89	92.9739	165.69	90.7348	162.76	92.1805	86.7604	161.85	81.3794	164.01	67.3948
163.14	93.0556	165.74	90.7348	162.94	92.1687	162.77	86.8805	161.97	81.2646	164.04	67.4757	163.14	92.9684	165.74	90.7348	162.94	92.1647	86.7547	161.97	81.3657	164.04	67.3853
163.3	93.0556	165.96	90.7348	163.19	92.1687	162.91	86.8805	162.2	81.2646	164.2	67.4757	163.3	92.963	165.96	90.7348	163.19	92.1529	86.749	162.2	81.3519	164.2	67.3758
163.42	93.0556	166.2	90.7348	163.5	92.1687	162.9	86.8805	162.47	81.2646	164.39	67.4757	163.42	92.9575	166.2	90.7348	163.5	92.1411	86.7433	162.47	81.3381	164.39	67.3663
163.59	93.0556	166.35	90.7348	163.57	92.1687	163.1	86.8805	162.7	81.2646	164.6	67.233	163.59	92.9521	166.35	90.7348	163.57	92.1293	86.7318	162.7	81.3243	164.6	67.3568
163.81	93.0556	166.32	90.7348	163.81	92.1687	163.46	86.5889	162.76	81.2646	164.79	67.233	163.81	92.9466	166.32	90.7348	163.81	92.1175	86.7204	162.76	81.3106	164.79	67.3472
163.95	93.0556	166.56	90.7348	164.07	92.1687	163.75	86.5889	162.81	81.2646	164.96	67.233	163.95	92.9412	166.56	90.7348	164.07	92.1057	86.709	162.81	81.2968	164.96	67.3425
164.01	93.0556	166.92	90.7348	164.26	92.1687	163.82	86.5889	163.01	81.2646	165.23	67.233	164.01	92.9357	166.92	90.7348	164.26	92.0939	86.6975	163.01	81.2784	165.23	67.3377
164.19	93.0556	167.17	90.7348	164.34	92.1687	164.04	86.5889	163.27	81.2646	165.5	67.233	164.19	92.9303	167.17	90.7348	164.34	92.0781	86.6861	163.27	81.2646	165.5	67.3282
164.38	93.0556	167.28	90.7348	164.41	92.1687	164.25	86.5889	163.4	81.2646	165.71	67.233	164.38	92.9248	167.28	90.7348	164.41	92.0624	86.6747	163.4	81.2509	165.71	67.3187
164.61	93.0556	167.38	90.7348	164.63	92.1687	164.5	86.5889	163.42	81.2646	165.71	67.233	164.61	92.9194	167.38	90.7348	164.63	92.0466	86.6632	163.42	81.2371	165.71	67.3092
164.71	92.7778	167.58	90.7348	164.92	92.1687	164.54	86.5889	163.64	81.2646	165.94	67.233	164.71	92.9139	167.58	90.7348	164.92	92.0309	86.6518	163.64	81.2233	165.94	67.2996
164.87	92.7778	167.78	90.7348	165.01	92.1687	164.61	86.5889	163.83	81.2646	166.1	67.233	164.87	92.9085	167.78	90.7348	165.01	92.0151	86.6461	163.83	81.2095	166.1	67.2901
165.11	92.7778	167.94	90.7348	165.05	92.1687	164.85	86.5889	164.11	81.2646	166.32	67.233	165.11	92.903	167.94	90.7348	165.05	91.9994	86.6346	164.11	81.1958	166.32	67.2806
165.4	92.7778	167.94	90.7348	165.24	91.9679	165.09	86.5889	164.26	81.2646	166.41	67.233	165.4	92.8976	167.94	90.7348	165.24	91.9836	86.6232	164.26	81.182	166.41	67.2711
165.55	92.7778	168.12	90.7348	165.45	91.9679	165.23	86.5889	164.48	81.2646	166.51	67.233	165.55	92.8922	168.12	90.7348	165.45	91.9718	86.6118	164.48	81.1682	166.51	67.2616
165.68	92.7778	168.31	90.7348	165.72	91.9679	165.26	86.5889	164.75	81.2646	166.73	67.233	165.68	92.8867	168.31	90.7348	165.72	91.96	86.6004	164.75	81.1544	166.73	67.252
165.87	92.7778	168.52	90.7348	165.85	91.9679	165.42	86.5889	165.02	81.2646	166.96	67.233	165.87	92.8813	168.52	90.7348	165.85	91.9482	86.5889	165.02	81.1406	166.96	67.2425
166.06	92.7778	168.73	90.7348	166.09	91.9679	165.68	86.5889	165.07	81.2646	167.07	67.233	166.06	92.8758	168.73	90.7348	166.09	91.9364	86.5775	165.07	81.1269	167.07	67.233
166.21	92.7778	168.9	90.7348	166.36	91.9679	166.04	86.5889	165.16	81.2646	167.2	67.233	166.21	92.8649	168.9	90.7348	166.36	91.9246	86.5661	165.16	81.1131	167.2	67.2283
166.29	92.7778	169.17	90.7348	166.59	91.9679	166.11	86.5889	165.33	81.2646	167.51	67.233	166.29	92.854	169.17	90.7348	166.59	91.9128	86.5546	165.33	81.0993	167.51	67.2187
166.45	92.7778	169.4	90.7348	166.64	91.9679	166.34	86.5889	165.6	81.2646	167.77	67.233	166.45	92.8431	169.4	90.7348	166.64	91.9009	86.5432	165.6	81.0901	167.77	67.2092
166.69	92.7778	169.52	90.7348	166.77	91.9679	166.6	86.5889	165.75	81.2646	168.04	67.233	166.69	92.8322	169.52	90.7348	166.77	91.8891	86.5318	165.75	81.081	168.04	67.1997
166.87	92.7778	169.48	90.7348	166.94	91.9679	166.81	86.5889	165.74	81.2646	168.05	67.233	166.87	92.8213	169.48	90.7348	166.94	91.8773	86.5203	165.74	81.0718	168.05	67.1902
166.97	92.7778	169.72	90.7348	167.2	91.9679	166.9	86.5889	165.98	81.0304	168.25	67.233	166.97	92.8105	169.72	90.7348	167.2	91.8655	86.5089	165.98	81.0626	168.25	67.1807
167.16	92.7778	169.9	90.7348	167.29	91.9679	166.93	86.5889	166.18	81.0304	168.41	67.233	167.16	92.7996	169.9	90.7348	167.29	91.8537	86.4975	166.18	81.0534	168.41	67.1711
167.37	92.7778	170.1	90.7348	167.34	91.7671	167.15	86.5889	166.39	81.0304	168.61	67.233	167.37	92.7887	170.1	90.7348	167.34	91.8419	86.486	166.39	81.0442	168.61	67.1616
167.61	92.7778	170.09	90.7348	167.56	91.7671	167.42	86.5889	166.55	81.0304	168.74	67.233	167.61	92.7778	170.09	90.7348	167.56	91.8261	86.4746	166.55	81.035	168.74	67.1521
167.77	92.7778	170.26	90.7348	167.77	91.7671	167.54	86.5889	166.79	81.0304	168.81	67.233	167.77	92.7669	170.26	90.7348	167.77	91.8104	86.4632	166.79	81.0213	168.81	67.1426
167.94	92.7778	170.59	90.7348	167.94	91.7671	167.59	86.2974	167.04	81.0304	169.02	67.233	167.94	92.756	170.59	90.7348	167.94	91.7946	86.4517	167.04	81.0075	169.02	67.1331
168.15	92.7778	170.9	90.7348	168.1	91.7671	167.78	86.2974	167.31	81.0304	169.28	67.233	168.15	92.7451	170.9	90.7348	168.1	91.7789	86.4403	167.31	80.9937	169.28	67.1283
168.37	92.7778	171.07	90.7348	168.37	91.7671	167.97	86.2974	167.37	81.0304	169.39	67.233	168.37	92.7342	171.07	90.7286	168.37	91.7631	86.4346	167.37	80.9799	169.39	67.1235
168.48	92.7778	171.08	90.7348	168.65	91.7671	168.22	86.2974	167.5	80.7963	169.42	67.233	168.48	92.7233	171.08	90.7223	168.65	91.7474	86.4289	167.5	80.9662	169.42	67.1188
168.61	92.7778	171.27	90.7348	168.91	91.5663	168.38	86.2974	167.66	80.7963	169.79	66.9903	168.61	92.7124	171.27	90.716	168.91	91.7316	86.4231	167.66	80.9524	169.79	67.114
168.76	92.7778	171.44	90.7348	168.91	91.5663	168.6	86.2974	167.91	80.7963	170.06	66.9903	168.76	92.7015	171.44	90.7098	168.91	91.7159	86.4174	167.91	80.9386	170.06	67.1093
168.97	92.7778	171.65	90.7348	169.09	91.5663	168.84	86.2974	168.06	80.7963	170.32	66.9903	168.97	92.6906	171.65	90.7035	169.09	91.7001	86.4117	168.06	80.9248	170.32	67.1045
169.12	92.7778	171.65	90.7348	169.23	91.5663	169.09	86.2974	168.07	80.7963	170.39	66.9903	169.12	92.6797	171.65	90.6972	169.23	91.6844	86.406	168.07	80.9111	170.39	67.095
169.21	92.7778	171.81	90.7348	169.48	91.5663	169.16	86.5889	168.28	80.7963	170.53	66.9903	169.21	92.6743	171.81	90.691	169.48	91.6686	86.3946	168.28	80.8973	170.53	67.0855
169.42	92.7778	171.97	90.7348	169.59	91.5663	169.25	86.2974	168.51	80.7963	170.75	66.9903	169.42	92.6689	171.97	90.6847	169.59	91.6529	86.3831	168.51	80.8835	170.75	67.076
169.64	92.7778	172.26	90.7348	169.63	91.5663	169.43	86.2974	168.69	80.7963	170.97	66.9903	169.64	92.6634	172.26	90.6784	169.63	91.6332	86.3717	168.69	80.8697	170.97	67.0664
169.82	92.7778	172.5	90.7348	169.87	91.5663	169.69	86.2974	168.79	80.7963	171.04	66.9903	169.82	92.6579	172.5	90.6722	169.87	91.6175	86.3603	168.79	80.8514	171.04	67.0569
169.94	92.7778	172.59	90.7348	170.09	91.5663	169.85	86.2974	169.08	80.7963	171.13	66.9903	169.94	92.6525	172.59	90.6659	170.09	91.6017	86.3488	169.08	80.833	171.13	67.0522
170.19	92.7778	172.84	90.7348	170.22	91.5663	169.87	86.2974	169.32	80.7963	171.33	66.9903	170.19	92.6471	172.84	90.6596	170.22	91.5859	86.3374	169.32	80.8146	171.33	67.0474
170.43	92.7778	173.05	90.7348	170.35	91.5663	170.08	86.2974	169.61	80.7963	171.58	66.9903	170.43	92.6416	173.05	90.6534	170.35	91.5702	86.326	169.61	80.7963	171.58	67.0379
170.62	92.5	173.23	90.7348	170.67	91.5663	170.28	86.2974	169.74	80.7963	171.74	67.233	170.62	92.6307	173.23	90.6471	170.67	91.5545	86.3145	169.74	80.7779	171.74	67.0284
170.72	92.5	173.21	90.7348	170.93	91.5663	170.45	86.2974	169.79	80.7963	171.69	66.9903	170.72	92.6198	173.21	90.6409	170.93	91.5387	86.3031	169.79	80.7595	171.69	67.0189
170.85	92.5	173.4	90.7348	171.18	91.5663	170.59	86.2974	169.98	80.7963	171.97	66.9903	170.85	92.6089	173.4	90.6346	171.18	91.5229	86.2917	169.98	80.7412	171.97	67.0093
171.04	92.5	173.58	90.7348	171.22	91.5663	170.87	86.2974	170.2	80.7963	172.31	66.9903	171.04	92.598	173.58	90.6283	171.22	91.5072	86.2802	170.2	80.7274	172.31	66.9998
171.25	92.5	173.83	90.7348	171.37	91.5663	171.1	86.2974	170.38	80.7963	172.59	66.9903	171.25	92.5871	173.83	90.6221	171.37	91.4915	86.2688	170.38	80.709	172.59	66.9903
171.35	92.5	173.85	90.7348	171.54	91.5663	171.37	86.2974	170.4	80.7963	172.67	66.9903	171.35	92.5763	173.85	90.6158	171.54	91.4757	86.2574	170.4	80.6906	172.67	66.9808
171.49	92.5	173.95	90.7348	171.76	91.5663	171.45	86.2974	170.59	80.7963	172.82	66.9903	171.49	92.5654	173.95	90.6095	171.76	91.456	86.2459	170.59	80.6769	172.82	66.9712
171.71	92.5	174.3	90.7348	171.87	91.5663	171.56	86.2974	170.82	80.7963	173.02	66.9903	171.71	92.5545	174.3	90.6033	171.87	91.4363	86.2345	170.82	80.6631	173.02	66.9617
171.93	92.5	174.59	90.7348	171.92	91.3655	171.74	86.2974	170.98	80.7963	173.27	66.9903	171.93	92.5436	174.59	90.597	171.92	91.4206	86.2231	170.98	80.6493	173.27	66.9522
172.08	92.5	174.8	90.7348	172.16	91.3655	171.96	86.2974	171.04	80.5621	173.34	66.9903	172.08	92.5327	174.8	90.5907	172.16	91.4048	86.2116	171.04	80.6355	173.34	66.9427
172.16	92.5	174.8	90.7348	172.39	91.3655	172.14	86.2974	171.35	80.5621	173.37	66.9903	172.16	92.5218	174.8	90.5845	172.39	91.3891	86.2002	171.35	80.6218	173.37	66.9332
172.34	92.5	174.98	90.7348	172.51	91.3655	172.14	86.2974	171.59	80.5621	173.62	66.9903	172.34	92.5109	174.98	90.5782	172.51	91.3733	86.1945	171.59	80.608	173.62	66.9237
172.62	92.5	175.15	90.4153	172.59	91.3655	172.36	86.2974	171.89	80.5621	173.86	66.9903	172.62	92.5	175.15	90.572	172.59	91.3576	86.1888	171.89	80.5942	173.86	66.9141
172.84	92.5	175.39	90.4153	172.93	91.3655	172.58	86.2974	172.02	80.5621	174.04	66.9903	172.84	92.4891	175.39	90.5657	172.93	91.3418	86.183	172.02	80.5804	174.04	66.9046
172.94	92.5	175.45	90.4153	173.19	91.3655	172.74	86.2974	172.07	80.5621	174.02	66.9903	172.94	92.4782	175.45	90.5594	173.19	91.3261	86.1773	172.07	80.5712	174.02	66.8951
173.1	92.5	175.5	90.4153	173.43	91.3655	172.79	86.2974	172.31	80.5621	174.2	66.9903	173.1	92.4673	175.5	90.5532	173.43	91.3143	86.1716	172.31	80.5621	174.2	66.8903
173.34	92.5	175.68	90.4153	173.49	91.3655	173.12	86.2974	172.48	80.5621	174.52	66.9903	173.34	92.4564	175.68	90.5469	173.49	91.3025	86.1659	172.48	80.5529	174.52	66.8856
173.55	92.5	175.98	90.4153	173.64	91.3655	173.38	86.2974	172.66	80.5621	174.85	66.7476	173.55	92.4455	175.98	90.5406	173.64	91.2906	86.1602	172.66	80.5437	174.85	66.8808
173.62	92.5	176.28	90.4153	173.85	91.3655	173.67	86.0058	172.7	80.5621	174.95	66.7476	173.62	92.4346	176.28	90.5344	173.85	91.2788	86.1545	172.7	80.5345	174.95	66.8761
173.76	92.5	176.34	90.4153	174.03	91.3655	173.74	86.0058	172.88	80.5621	175.1	66.7476	173.76	92.4237	176.34	90.5281	174.03	91.267	86.143	172.88	80.5253	175.1	66.8713
173.96	92.5	176.57	90.4153	174.15	91.1647	173.84	86.0058	173.1	80.5621	175.31	66.7476	173.96	92.4074	176.57	90.5218	174.15	91.2552	86.1373	173.1	80.5161	175.31	66.8666
174.17	92.5	176.77	90.4153	174.23	91.1647	174.04	86.0058	173.3	80.3279	175.58	66.7476	174.17	92.3911	176.77	90.5156	174.23	91.2434	86.1316	173.3	80.507	175.58	66.857
174.25	92.5	176.96	90.4153	174.44	91.1647	174.21	86.0058	173.32	80.3279	175.68	66.9903	174.25	92.3747	176.96	90.5093	174.44	91.2316	86.1202	173.32	80.4978	175.68	66.8475
174.38	92.5	177	90.4153	174.72	91.1647	174.35	86.0058	173.6	80.3279	175.67	66.9903	174.38	92.3584	177	90.503	174.72	91.2198	86.1087	173.6	80.4886	175.67	66.838
174.57	92.5	177.1	90.4153	174.83	91.1647	174.4	86.0058	173.88	80.3279	175.91	66.7476	174.57	92.3421	177.1	90.4968	174.83	91.204	86.0973	173.88	80.4794	175.91	66.8285
174.8	92.2222	177.28	90.4153	174.83	91.1647	174.64	86.0058	174.17	80.3279	176.13	66.7476	174.8	92.3257	177.28	90.4905	174.83	91.1883	86.0859	174.17	80.4656	176.13	66.819
175.02	92.2222	177.51	90.4153	175.19	91.1647	174.85	86.0058	174.34	80.3279	176.32	66.7476	175.02	92.3148	177.51	90.4842	175.19	91.1725	86.0744	174.34	80.4518	176.32	66.8047
175.18	92.2222	177.61	90.4153	175.46	91.1647	175.03	86.0058	174.39	80.3279	176.34	66.7476	175.18	92.3039	177.61	90.478	175.46	91.1568	86.063	174.39	80.4381	176.34	66.7999
175.4	92.2222	177.71	90.4153	175.71	91.1647	175.02	86.0058	174.63	80.5621	176.49	66.7476	175.4	92.293	177.71	90.4717	175.71	91.141	86.0516	174.63	80.4243	176.49	66.7952
175.63	92.2222	178.04	90.4153	175.79	91.1647	175.28	86.0058	174.81	80.3279	176.71	66.7476	175.63	92.2821	178.04	90.4655	175.79	91.1253	86.0401	174.81	80.4105	176.71	66.7904
175.79	92.2222	178.28	90.4153	175.95	91.1647	175.63	86.0058	174.96	80.3279	177.1	66.7476	175.79	92.2712	178.28	90.4592	175.95	91.1095	86.0287	174.96	80.3967	177.1	66.7857
175.86	92.2222	178.53	90.4153	176.16	90.9639	175.87	86.0058	175	80.3279	177.22	66.7476	175.86	92.2604	178.53	90.4529	176.16	91.0938	86.0173	175	80.383	177.22	66.7809
176.03	92.2222	178.59	90.4153	176.35	90.9639	175.99	86.0058	175.18	80.3279	177.33	66.7476	176.03	92.2495	178.59	90.4467	176.35	91.078	86.0058	175.18	80.3692	177.33	66.7714
176.2	92.2222	178.67	90.4153	176.44	90.9639	176.11	86.0058	175.39	80.3279	177.6	66.7476	176.2	92.2386	178.67	90.4404	176.44	91.0623	85.9944	175.39	80.3554	177.6	66.7618
176.4	92.2222	178.85	90.4153	176.54	90.9639	176.3	86.0058	175.6	80.3279	177.86	66.7476	176.4	92.2277	178.85	90.4341	176.54	91.0465	85.983	175.6	80.3416	177.86	66.7523
176.49	92.2222	179.1	90.4153	176.74	90.9639	176.56	86.0058	175.6	80.3279	178.03	66.7476	176.49	92.2168	179.1	90.4279	176.74	91.0308	85.9715	175.6	80.3279	178.03	66.7428
176.68	92.2222	179.24	90.4153	176.98	90.9639	176.62	86.0058	175.8	80.3279	177.97	66.7476	176.68	92.2059	179.24	90.4216	176.98	91.015	85.9601	175.8	80.3141	177.97	66.7333
176.87	92.2222	179.23	90.4153	177.14	90.9639	176.66	86.0058	176.15	80.3279	178.18	66.7476	176.87	92.195	179.23	90.4153	177.14	90.9993	85.9487	176.15	80.3003	178.18	66.7285
177.12	92.2222	179.4	90.4153	177.09	90.9639	176.89	86.0058	176.45	80.3279	178.42	66.7476	177.12	92.1841	179.4	90.4153	177.09	90.9835	85.9372	176.45	80.2865	178.42	66.7238
177.26	92.2222	179.69	90.4153	177.4	90.9639	177.09	86.0058	176.61	80.3279	178.63	66.7476	177.26	92.1732	179.69	90.4153	177.4	90.9678	85.9201	176.61	80.2728	178.63	66.719
177.41	92.2222	180.01	90.4153	177.75	90.9639	177.32	86.0058	176.68	80.3279	178.68	66.7476	177.41	92.1623	180.01	90.4153	177.75	90.952	85.9029	176.68	80.259	178.68	66.7143
177.66	92.2222	180.1	90.4153	177.99	90.9639	177.29	86.0058	176.89	80.3279	178.81	66.7476	177.66	92.1514	180.1	90.4153	177.99	90.9363	85.8858	176.89	80.2452	178.81	66.7095
177.88	92.2222	180.26	90.4153	178.06	90.9639	177.47	86.0058	177.12	80.3279	178.99	66.7476	177.88	92.1405	180.26	90.4153	178.06	90.9205	85.8686	177.12	80.2314	178.99	66.7047
178.04	92.2222	180.46	90.4153	178.24	90.9639	177.84	86.0058	177.25	80.3279	179.29	66.7476	178.04	92.1242	180.46	90.4153	178.24	90.9048	85.8515	177.25	80.2177	179.29	66.7047
178.14	92.2222	180.67	90.4153	178.45	90.9639	178.14	86.0058	177.28	80.3279	179.52	66.7476	178.14	92.1078	180.67	90.4153	178.45	90.889	85.8401	177.28	80.2039	179.52	66.7
178.31	91.9444	180.78	90.4153	178.7	90.9639	178.24	86.0058	177.5	80.3279	179.61	66.7476	178.31	92.0915	180.78	90.4153	178.7	90.8733	85.8286	177.5	80.1901	179.61	66.6952
178.56	91.9444	180.81	90.4153	178.72	90.9639	178.4	86.0058	177.67	80.3279	179.88	66.5049	178.56	92.0752	180.81	90.4153	178.72	90.8615	85.8172	177.67	80.1763	179.88	66.6905
178.69	91.9444	180.99	90.4153	178.83	90.9639	178.6	85.7143	177.93	80.3279	180.14	66.5049	178.69	92.0588	180.99	90.4153	178.83	90.8497	85.8058	177.93	80.1672	180.14	66.6857
178.78	91.9444	181.19	90.4153	179.04	90.9639	178.85	85.7143	177.94	80.3279	180.33	66.5049	178.78	92.0425	181.19	90.4153	179.04	90.8379	85.7943	177.94	80.158	180.33	66.6762
178.97	91.9444	181.37	90.4153	179.28	90.7631	178.97	85.7143	178.08	80.3279	180.33	66.5049	178.97	92.0261	181.37	90.4153	179.28	90.826	85.7829	178.08	80.1488	180.33	66.6667
179.18	91.9444	181.49	90.4153	179.42	90.7631	178.95	85.7143	178.43	80.0937	180.46	66.5049	179.18	92.0098	181.49	90.4153	179.42	90.8142	85.7715	178.43	80.1396	180.46	66.6619
179.37	91.9444	181.74	90.4153	179.41	90.7631	179.18	85.7143	178.75	80.0937	180.69	66.5049	179.37	91.9989	181.74	90.4153	179.41	90.8024	85.76	178.75	80.1304	180.69	66.6572
179.45	91.9444	181.96	90.4153	179.64	90.7631	179.43	85.7143	178.9	80.0937	180.94	66.7476	179.45	91.988	181.96	90.4153	179.64	90.7906	85.7486	178.9	80.1212	180.94	66.6524
179.62	91.9444	182.25	90.4153	180	90.7631	179.65	85.7143	178.97	80.0937	180.98	66.7476	179.62	91.9771	182.25	90.4153	180	90.7749	85.7371	178.97	80.112	180.98	66.6476
179.87	91.9444	182.37	90.4153	180.26	90.7631	179.66	85.7143	179.2	80.0937	181.1	66.7476	179.87	91.9662	182.37	90.4153	180.26	90.7591	85.7257	179.2	80.0937	181.1	66.6429
180.13	91.9444	182.34	90.4153	180.33	90.7631	179.81	85.7143	179.45	80.0937	181.29	66.7476	180.13	91.9553	182.34	90.4153	180.33	90.7434	85.7143	179.45	80.0799	181.29	66.6381
180.24	91.9444	182.54	90.4153	180.56	90.7631	180.02	85.7143	179.56	80.0937	181.51	66.7476	180.24	91.9444	182.54	90.4153	180.56	90.7276	85.7028	179.56	80.0661	181.51	66.6333
180.39	91.9444	182.77	90.4153	180.74	90.7631	180.39	85.7143	179.57	80.0937	181.76	66.5049	180.39	91.9335	182.77	90.4153	180.74	90.7158	85.6914	179.57	80.0524	181.76	66.6286
180.61	91.9444	182.97	90.4153	181	90.7631	180.51	85.7143	179.79	80.0937	181.85	66.5049	180.61	91.9227	182.97	90.4153	181	90.704	85.68	179.79	80.0386	181.85	66.6238
180.82	91.9444	182.98	90.4153	180.99	90.5623	180.65	85.7143	180.01	80.0937	182.12	66.5049	180.82	91.9118	182.98	90.4153	180.99	90.6922	85.6685	180.01	80.0248	182.12	66.6191
180.95	91.9444	183.08	90.4153	181.09	90.5623	180.91	85.7143	180.27	79.8595	182.39	66.5049	180.95	91.9009	183.08	90.4153	181.09	90.6804	85.6571	180.27	80.011	182.39	66.6143
181.03	91.9444	183.39	90.4153	181.32	90.5623	181.13	85.7143	180.29	79.8595	182.6	66.5049	181.03	91.89	183.39	90.4153	181.32	90.6646	85.6457	180.29	79.9972	182.6	66.6096
181.22	91.9444	183.7	90.4153	181.56	90.5623	181.29	85.7143	180.37	79.8595	182.62	66.7476	181.22	91.8791	183.7	90.4153	181.56	90.6489	85.6342	180.37	79.9835	182.62	66.6048
181.45	91.9444	183.87	90.4153	181.71	90.5623	181.24	85.7143	180.66	79.8595	182.76	66.7476	181.45	91.8628	183.87	90.4153	181.71	90.6331	85.6228	180.66	79.9697	182.76	66.5953
181.6	91.9444	183.93	90.4153	181.7	90.5623	181.48	85.4227	181.03	79.8595	182.93	66.7476	181.6	91.8464	183.93	90.4153	181.7	90.6174	85.6114	181.03	79.9559	182.93	66.5858
181.69	91.9444	184.13	90.4153	181.9	90.5623	181.72	85.4227	181.2	79.8595	183.2	66.7476	181.69	91.8301	184.13	90.4153	181.9	90.6016	85.6	181.2	79.9421	183.2	66.5762
181.89	91.9444	184.31	90.4153	182.22	90.5623	181.91	85.4227	181.27	79.8595	183.26	66.7476	181.89	91.8137	184.31	90.4153	182.22	90.5859	85.5885	181.27	79.9284	183.26	66.5667
182.1	91.9444	184.48	90.4153	182.53	90.5623	181.94	85.4227	181.49	79.8595	183.36	66.7476	182.1	91.7974	184.48	90.4153	182.53	90.5701	85.5771	181.49	79.9146	183.36	66.5572
182.34	91.6667	184.52	90.4153	182.58	90.5623	182.1	85.4227	181.72	79.8595	183.58	66.7476	182.34	91.781	184.52	90.4153	182.58	90.5544	85.5657	181.72	79.9008	183.58	66.5477
182.49	91.6667	184.66	90.4153	182.82	90.5623	182.27	85.4227	181.9	79.8595	183.79	66.5049	182.49	91.7647	184.66	90.4153	182.82	90.5386	85.5542	181.9	79.887	183.79	66.5382
182.65	91.6667	184.84	90.4153	183.02	90.5623	182.58	85.4227	181.87	79.8595	183.93	66.5049	182.65	91.7484	184.84	90.4153	183.02	90.5229	85.5428	181.87	79.8733	183.93	66.5286
182.89	91.6667	185.06	90.4153	183.28	90.5623	182.77	85.4227	182.09	79.8595	184.09	66.5049	182.89	91.7375	185.06	90.4153	183.28	90.5071	85.5314	182.09	79.8595	184.09	66.5191
183.11	91.6667	185.27	90.4153	183.3	90.5623	182.9	85.4227	182.31	79.8595	184.36	66.5049	183.11	91.7266	185.27	90.4153	183.3	90.4914	85.5199	182.31	79.8457	184.36	66.5144
183.21	91.6667	185.39	90.4153	183.36	90.5623	183.17	85.4227	182.53	79.8595	184.62	66.5049	183.21	91.7157	185.39	90.4153	183.36	90.4717	85.5142	182.53	79.8319	184.62	66.5096
183.34	91.6667	185.65	90.4153	183.61	90.5623	183.43	85.4227	182.6	79.8595	184.88	66.5049	183.34	91.7048	185.65	90.4153	183.61	90.452	85.5028	182.6	79.8136	184.88	66.5049
183.52	91.6667	185.9	90.4153	183.85	90.5623	183.58	85.4227	182.66	79.8595	184.9	66.5049	183.52	91.6939	185.9	90.4153	183.85	90.4363	85.4913	182.66	79.7952	184.9	66.5001
183.74	91.6667	186.09	90.4153	183.98	90.5623	183.6	85.4227	182.88	79.8595	185.06	66.5049	183.74	91.683	186.09	90.4153	183.98	90.4205	85.4799	182.88	79.7814	185.06	66.4953
183.85	91.6667	186.07	90.4153	184.01	90.5623	183.76	85.4227	183.27	79.8595	185.21	66.5049	183.85	91.6721	186.07	90.4153	184.01	90.4048	85.4685	183.27	79.7676	185.21	66.4906
183.96	91.6667	186.22	90.4153	184.2	90.3615	184	85.4227	183.46	79.8595	185.47	66.5049	183.96	91.6612	186.22	90.4153	184.2	90.389	85.457	183.46	79.7539	185.47	66.4811
184.13	91.6667	186.42	90.4153	184.48	90.3615	184.21	85.4227	183.51	79.6253	185.56	66.5049	184.13	91.6503	186.42	90.4153	184.48	90.3733	85.4456	183.51	79.7401	185.56	66.4668
184.37	91.6667	186.65	90.4153	184.81	90.3615	184.21	85.4227	183.76	79.6253	185.63	66.5049	184.37	91.6394	186.65	90.4153	184.81	90.3575	85.4342	183.76	79.7263	185.63	66.4573
184.55	91.6667	186.74	90.4153	184.85	90.3615	184.4	85.4227	183.98	79.6253	185.83	66.5049	184.55	91.6285	186.74	90.4153	184.85	90.3418	85.4227	183.98	79.7125	185.83	66.4477
184.66	91.6667	186.76	90.4153	185.07	90.3615	184.58	85.4227	184.19	79.6253	186.07	66.5049	184.66	91.6122	186.76	90.4153	185.07	90.3221	85.4113	184.19	79.6988	186.07	66.4382
184.91	91.6667	187.12	90.4153	185.32	90.3615	184.78	85.4227	184.16	79.6253	186.19	66.5049	184.91	91.5959	187.12	90.4153	185.32	90.3024	85.3999	184.16	79.685	186.19	66.4335
185.19	91.6667	187.42	90.4153	185.54	90.3615	184.96	85.4227	184.33	79.6253	186.25	66.5049	185.19	91.5795	187.42	90.4153	185.54	90.2827	85.3884	184.33	79.6712	186.25	66.4287
185.39	91.6667	187.65	90.4153	185.6	90.3615	185.15	85.4227	184.56	79.6253	186.61	66.5049	185.39	91.5632	187.65	90.4153	185.6	90.2669	85.377	184.56	79.6574	186.61	66.424
185.47	91.6667	187.68	90.4153	185.64	90.1606	185.4	85.4227	184.78	79.6253	186.85	66.5049	185.47	91.5468	187.68	90.4153	185.64	90.2512	85.3656	184.78	79.6483	186.85	66.4192
185.62	91.6667	187.86	90.4153	185.88	90.1606	185.7	85.4227	184.86	79.6253	187.12	66.5049	185.62	91.5305	187.86	90.4153	185.88	90.2355	85.3541	184.86	79.6391	187.12	66.4144
185.8	91.3889	188.02	90.4153	186.14	90.1606	185.85	85.4227	184.94	79.6253	187.18	66.2621	185.8	91.5142	188.02	90.4153	186.14	90.2197	85.3427	184.94	79.6299	187.18	66.4001
186.01	91.3889	188.24	90.4153	186.27	90.1606	185.87	85.4227	185.11	79.6253	187.32	66.2621	186.01	91.4978	188.24	90.4153	186.27	90.204	85.3313	185.11	79.6207	187.32	66.3859
186.08	91.3889	188.34	90.4153	186.31	90.1606	186.08	85.4227	185.45	79.6253	187.53	66.2621	186.08	91.4815	188.34	90.4153	186.31	90.1882	85.3198	185.45	79.6115	187.53	66.3716
186.23	91.3889	188.4	90.4153	186.5	90.1606	186.26	85.4227	185.7	79.6253	187.72	66.2621	186.23	91.4651	188.4	90.4153	186.5	90.1724	85.3084	185.7	79.6023	187.72	66.3573
186.43	91.3889	188.6	90.4153	186.71	90.1606	186.46	85.4227	185.77	79.6253	187.84	66.2621	186.43	91.4488	188.6	90.4153	186.71	90.1567	85.297	185.77	79.5931	187.84	66.343
186.63	91.3889	188.79	90.4153	187.03	90.1606	186.49	85.4227	186.04	79.6253	187.88	66.2621	186.63	91.4325	188.79	90.4153	187.03	90.137	85.2855	186.04	79.584	187.88	66.3288
186.79	91.3889	189.08	90.4153	187.15	90.1606	186.66	85.4227	186.29	79.6253	188.09	66.2621	186.79	91.4216	189.08	90.4153	187.15	90.1173	85.2741	186.29	79.5748	188.09	66.3145
186.93	91.3889	189.17	90.4153	187.35	90.1606	186.88	85.4227	186.48	79.6253	188.34	66.2621	186.93	91.4107	189.17	90.4153	187.35	90.0977	85.2627	186.48	79.5656	188.34	66.305
187.14	91.3889	189.41	90.4153	187.62	90.1606	187.07	85.4227	186.47	79.6253	188.49	66.2621	187.14	91.3998	189.41	90.4153	187.62	90.078	85.2512	186.47	79.5564	188.49	66.2955
187.42	91.3889	189.64	90.4153	187.83	90.1606	187.15	85.4227	186.61	79.6253	188.47	66.2621	187.42	91.3889	189.64	90.4153	187.83	90.0583	85.2398	186.61	79.5472	188.47	66.2859
187.63	91.3889	189.87	90.4153	187.9	89.9598	187.39	85.4227	186.84	79.6253	188.78	66.2621	187.63	91.378	189.87	90.4153	187.9	90.0386	85.2284	186.84	79.538	188.78	66.2764
187.73	91.3889	189.89	90.4153	187.97	89.9598	187.67	85.1312	187.08	79.3911	189.07	66.2621	187.73	91.3671	189.89	90.4153	187.97	90.0189	85.2169	187.08	79.5289	189.07	66.2669
187.9	91.3889	189.97	90.4153	188.18	89.9598	187.97	85.1312	187.17	79.3911	189.33	66.2621	187.9	91.3562	189.97	90.4153	188.18	89.9992	85.2055	187.17	79.5197	189.33	66.2574
188.12	91.3889	190.16	90.4153	188.46	89.9598	188.13	85.1312	187.24	79.3911	189.45	66.2621	188.12	91.3399	190.16	90.4153	188.46	89.9795	85.1941	187.24	79.5105	189.45	66.2479
188.31	91.3889	190.4	90.4153	188.56	89.9598	188.14	85.1312	187.41	79.3911	189.56	66.2621	188.31	91.3235	190.4	90.4153	188.56	89.9598	85.1826	187.41	79.5013	189.56	66.2383
188.38	91.3889	190.55	90.4153	188.6	89.9598	188.37	85.1312	187.7	79.3911	189.77	66.2621	188.38	91.3072	190.55	90.4153	188.6	89.9402	85.1712	187.7	79.4921	189.77	66.2288
188.55	91.3889	190.53	90.4153	188.81	89.9598	188.55	85.1312	187.99	79.3911	189.97	66.0194	188.55	91.2909	190.53	90.4153	188.81	89.9244	85.1598	187.99	79.4829	189.97	66.2193
188.75	91.3889	190.86	90.4153	188.99	89.9598	188.73	85.1312	188.08	79.3911	190.07	66.2621	188.75	91.2745	190.86	90.4153	188.99	89.9047	85.1483	188.08	79.4738	190.07	66.2098
188.98	91.3889	191.13	90.4153	189.25	89.9598	188.77	85.1312	188.32	79.3911	190.11	66.2621	188.98	91.2582	191.13	90.4153	189.25	89.885	85.1369	188.32	79.4646	190.11	66.2003
189.08	91.1111	191.41	90.4153	189.39	89.759	188.94	85.1312	188.55	79.3911	190.34	66.2621	189.08	91.2418	191.41	90.4153	189.39	89.8653	85.1255	188.55	79.4554	190.34	66.1907
189.24	91.1111	191.48	90.4153	189.61	89.759	189.16	85.1312	188.77	79.3911	190.56	66.2621	189.24	91.2255	191.48	90.4153	189.61	89.8457	85.1141	188.77	79.4508	190.56	66.1812
189.44	91.1111	191.56	90.4153	189.89	89.759	189.39	85.1312	188.81	79.3911	190.74	66.2621	189.44	91.2091	191.56	90.4153	189.89	89.826	85.1026	188.81	79.4462	190.74	66.1717
189.66	91.1111	191.72	90.4153	190.13	89.759	189.42	85.1312	188.91	79.3911	190.71	66.2621	189.66	91.1928	191.72	90.4153	190.13	89.8063	85.0912	188.91	79.4416	190.71	66.1622
189.84	91.1111	191.95	90.4153	190.18	89.759	189.59	85.1312	189.12	79.3911	190.91	66.2621	189.84	91.1765	191.95	90.4153	190.18	89.7866	85.0798	189.12	79.437	190.91	66.1527
190	91.1111	192.1	90.4153	190.31	89.759	189.94	85.1312	189.37	79.3911	191.25	66.2621	190	91.1601	192.1	90.4153	190.31	89.7708	85.0683	189.37	79.4324	191.25	66.1432
190.21	91.1111	192.1	90.4153	190.44	89.759	190.21	85.1312	189.45	79.3911	191.54	66.0194	190.21	91.1438	192.1	90.4153	190.44	89.7551	85.0569	189.45	79.4232	191.54	66.1336
190.44	91.1111	192.31	90.4153	190.72	89.759	190.38	85.1312	189.53	79.3911	191.66	66.0194	190.44	91.1329	192.31	90.4153	190.72	89.7394	85.0455	189.53	79.4141	191.66	66.1289
190.59	91.1111	192.49	90.4153	190.85	89.759	190.43	84.8397	189.73	79.3911	191.78	66.0194	190.59	91.122	192.49	90.4153	190.85	89.7236	85.034	189.73	79.4049	191.78	66.1241
190.67	91.1111	192.83	90.4153	190.87	89.759	190.63	84.8397	189.96	79.3911	191.96	66.0194	190.67	91.1111	192.83	90.4153	190.87	89.7039	85.0226	189.96	79.3957	191.96	66.1194
190.85	91.1111	192.96	90.4153	191.1	89.759	190.86	84.8397	190.23	79.3911	192.21	66.0194	190.85	91.1002	192.96	90.4153	191.1	89.6842	85.0112	190.23	79.3865	192.21	66.1146
191.05	91.1111	193.1	90.4153	191.28	89.5582	191	84.8397	190.34	79.3911	192.3	66.0194	191.05	91.0839	193.1	90.4153	191.28	89.6645	84.9997	190.34	79.3773	192.3	66.1051
191.25	91.1111	193.31	90.4153	191.48	89.5582	191.02	84.8397	190.58	79.3911	192.3	66.0194	191.25	91.0675	193.31	90.4153	191.48	89.6449	84.9883	190.58	79.3681	192.3	66.0956
191.32	91.1111	193.55	90.4153	191.64	89.5582	191.23	84.8397	190.84	79.3911	192.55	66.0194	191.32	91.0512	193.55	90.4153	191.64	89.6252	84.9711	190.84	79.359	192.55	66.0861
191.51	91.1111	193.64	90.4153	191.91	89.5582	191.44	84.8397	191.06	79.3911	192.75	66.0194	191.51	91.0349	193.64	90.4153	191.91	89.6055	84.954	191.06	79.3498	192.75	66.0765
191.71	91.1111	193.66	90.4153	192.15	89.5582	191.67	84.8397	191.07	79.3911	192.94	66.0194	191.71	91.0185	193.66	90.4153	192.15	89.5858	84.9368	191.07	79.3406	192.94	66.067
191.93	91.1111	193.87	90.4153	192.42	89.5582	191.72	84.8397	191.23	79.3911	192.97	66.0194	191.93	91.0022	193.87	90.4153	192.42	89.5622	84.9197	191.23	79.3314	192.97	66.0575
192.03	91.1111	194.06	90.4153	192.48	89.5582	191.79	84.8397	191.37	79.3911	193.08	66.0194	192.03	90.9858	194.06	90.4153	192.48	89.5425	84.9025	191.37	79.3222	193.08	66.048
192.22	91.1111	194.25	90.4153	192.61	89.5582	192.11	84.8397	191.67	79.3911	193.36	66.0194	192.22	90.9695	194.25	90.4153	192.61	89.5228	84.8911	191.67	79.3176	193.36	66.0384
192.49	90.8333	194.26	90.4153	192.75	89.5582	192.43	84.8397	191.75	79.3911	193.72	66.0194	192.49	90.9532	194.26	90.4153	192.75	89.5031	84.8797	191.75	79.313	193.72	66.0337
192.69	90.8333	194.52	90.4153	193.01	89.5582	192.6	84.8397	191.81	79.3911	193.85	66.0194	192.69	90.9368	194.52	90.4153	193.01	89.4834	84.8682	191.81	79.3084	193.85	66.0289
192.84	90.8333	194.79	90.4153	193.13	89.5582	192.68	84.8397	192.03	79.3911	193.94	66.0194	192.84	90.9205	194.79	90.4153	193.13	89.4598	84.8568	192.03	79.2993	193.94	66.0242
192.97	90.8333	195.08	90.4153	193.16	89.5582	192.89	84.8397	192.23	79.3911	194.16	66.0194	192.97	90.9041	195.08	90.4153	193.16	89.4362	84.8454	192.23	79.2901	194.16	66.0194
193.16	90.8333	195.22	90.4153	193.39	89.3574	193.12	84.8397	192.43	79.1569	194.4	66.0194	193.16	90.8878	195.22	90.4153	193.39	89.4125	84.8339	192.43	79.2809	194.4	66.0194
193.38	90.8333	195.22	90.4153	193.59	89.3574	193.3	84.8397	192.59	79.1569	194.56	66.0194	193.38	90.8715	195.22	90.4153	193.59	89.3889	84.8225	192.59	79.2717	194.56	66.0147
193.49	90.8333	195.4	90.4153	193.74	89.3574	193.27	84.8397	192.84	79.1569	194.51	66.0194	193.49	90.8551	195.4	90.4153	193.74	89.3653	84.8111	192.84	79.2625	194.51	66.0051
193.59	90.8333	195.59	90.4153	193.86	89.3574	193.48	84.8397	193.09	79.3911	194.75	66.0194	193.59	90.8442	195.59	90.4153	193.86	89.3456	84.7996	193.09	79.2533	194.75	65.9956
193.76	90.8333	195.8	90.4153	194.16	89.3574	193.7	84.8397	193.33	79.3911	194.95	66.0194	193.76	90.8333	195.8	90.4153	194.16	89.322	84.7882	193.33	79.2442	194.95	65.9861
194	90.8333	195.84	90.4153	194.42	89.3574	193.93	84.8397	193.34	79.3911	195.15	66.0194	194	90.8224	195.84	90.4153	194.42	89.2984	84.7711	193.34	79.235	195.15	65.9766
194.18	90.8333	195.96	90.4153	194.66	89.3574	193.98	84.8397	193.52	79.3911	195.2	66.0194	194.18	90.8061	195.96	90.4153	194.66	89.2747	84.7539	193.52	79.2258	195.2	65.9671
194.27	90.8333	196.13	90.4153	194.75	89.3574	194.05	84.8397	193.67	79.3911	195.3	66.0194	194.27	90.7898	196.13	90.4153	194.75	89.2511	84.7368	193.67	79.2166	195.3	65.9575
194.44	90.8333	196.51	90.4153	194.88	89.3574	194.26	84.8397	193.94	79.1569	195.48	66.0194	194.44	90.7734	196.51	90.4153	194.88	89.2275	84.7196	193.94	79.2074	195.48	65.9528
194.71	90.8333	196.69	90.4153	195.07	89.3574	194.64	84.8397	194.05	79.1569	195.85	66.0194	194.71	90.7571	196.69	90.4091	195.07	89.2039	84.7024	194.05	79.1982	195.85	65.9528
194.99	90.8333	196.76	90.4153	195.26	89.3574	194.84	84.8397	194.08	79.1569	196.04	66.0194	194.99	90.7407	196.76	90.4028	195.26	89.1803	84.6853	194.08	79.189	196.04	65.9528
195.09	90.8333	196.98	90.4153	195.39	89.1566	194.9	84.8397	194.32	79.1569	196.13	66.0194	195.09	90.7244	196.98	90.3965	195.39	89.1566	84.6739	194.32	79.1799	196.13	65.9528
195.25	90.8333	197.2	90.4153	195.44	89.1566	195.16	84.8397	194.51	79.1569	196.38	66.0194	195.25	90.7081	197.2	90.3903	195.44	89.1291	84.6624	194.51	79.1707	196.38	65.9528
195.47	90.5556	197.34	90.4153	195.66	89.1566	195.4	84.8397	194.68	79.1569	196.61	65.7767	195.47	90.6917	197.34	90.384	195.66	89.1015	84.651	194.68	79.1615	196.61	65.9528
195.66	90.5556	197.39	90.4153	195.91	89.1566	195.61	84.8397	194.79	79.1569	196.78	65.7767	195.66	90.6754	197.39	90.3778	195.91	89.0779	84.6396	194.79	79.1523	196.78	65.9528
195.76	90.5556	197.53	90.4153	196.04	89.1566	195.56	84.5481	195.09	79.1569	196.78	65.7767	195.76	90.659	197.53	90.3715	196.04	89.0543	84.6281	195.09	79.1431	196.78	65.9528
195.87	90.5556	197.72	90.4153	196.1	89.1566	195.74	84.5481	195.35	79.1569	196.94	65.7767	195.87	90.6427	197.72	90.3652	196.1	89.0306	84.6167	195.35	79.1339	196.94	65.9528
196.07	90.5556	197.93	90.4153	196.44	89.1566	195.96	84.5481	195.58	79.1569	197.16	65.7767	196.07	90.6264	197.93	90.359	196.44	89.007	84.6053	195.58	79.1248	197.16	65.9528
196.29	90.5556	198.02	90.4153	196.7	88.9558	196.17	84.5481	195.66	79.1569	197.39	65.7767	196.29	90.61	198.02	90.3527	196.7	88.9834	84.5938	195.66	79.1156	197.39	65.948
196.44	90.5556	198.2	90.4153	196.96	88.9558	196.23	84.5481	195.8	79.1569	197.44	65.7767	196.44	90.5937	198.2	90.3464	196.96	88.9558	84.5824	195.8	79.1064	197.44	65.9433
196.54	90.5556	198.46	90.4153	197.03	88.9558	196.34	84.5481	195.98	79.1569	197.54	65.7767	196.54	90.5773	198.46	90.3402	197.03	88.9283	84.571	195.98	79.0972	197.54	65.9385
196.74	90.5556	198.73	90.4153	197.19	88.9558	196.5	84.5481	196.19	79.1569	197.71	66.0194	196.74	90.561	198.73	90.3339	197.19	88.9007	84.5595	196.19	79.0834	197.71	65.9338
196.98	90.5556	198.92	90.4153	197.38	88.9558	196.8	84.5481	196.32	79.1569	197.98	66.0194	196.98	90.5447	198.92	90.3276	197.38	88.8731	84.5481	196.32	79.0697	197.98	65.929
197.2	90.5556	198.94	90.4153	197.57	88.755	197.08	84.5481	196.37	78.9227	198.25	66.0194	197.2	90.5283	198.94	90.3214	197.57	88.8456	84.5367	196.37	79.0559	198.25	65.9242
197.35	90.5556	199.06	90.4153	197.69	88.755	197.14	84.5481	196.58	78.9227	198.33	66.0194	197.35	90.512	199.06	90.3151	197.69	88.8141	84.5252	196.58	79.0421	198.33	65.9195
197.53	90.5556	199.26	90.4153	197.77	88.755	197.39	84.5481	196.81	78.9227	198.56	66.0194	197.53	90.4956	199.26	90.3088	197.77	88.7826	84.5138	196.81	79.0283	198.56	65.9147
197.74	90.5556	199.48	90.4153	197.99	88.755	197.65	84.5481	196.96	78.9227	198.84	66.0194	197.74	90.4793	199.48	90.3026	197.99	88.755	84.5024	196.96	79.0191	198.84	65.91
197.96	90.5556	199.57	90.4153	198.23	88.755	197.84	84.5481	197.03	78.9227	199.01	65.7767	197.96	90.463	199.57	90.2963	198.23	88.7275	84.4909	197.03	79.01	199.01	65.9052
198.05	90.5556	199.59	90.4153	198.37	88.755	197.88	84.5481	197.35	78.9227	199.05	65.7767	198.05	90.4466	199.59	90.29	198.37	88.6999	84.4795	197.35	79.0008	199.05	65.9004
198.19	90.5556	199.8	90.4153	198.36	88.5542	197.98	84.5481	197.59	78.9227	199.16	65.7767	198.19	90.4303	199.8	90.2838	198.36	88.6684	84.4681	197.59	78.987	199.16	65.8957
198.34	90.5556	200.16	90.4153	198.69	88.5542	198.21	84.2566	197.88	78.9227	199.36	65.7767	198.34	90.4139	200.16	90.2775	198.69	88.6369	84.4566	197.88	78.9732	199.36	65.8909
198.55	90.2778	200.4	90.4153	199	88.5542	198.43	84.2566	197.94	78.9227	199.63	65.7767	198.55	90.3976	200.4	90.2712	199	88.6054	84.4452	197.94	78.9595	199.63	65.8862
198.69	90.2778	200.45	90.4153	199.25	88.5542	198.5	84.2566	198.06	78.9227	199.68	65.7767	198.69	90.3813	200.45	90.265	199.25	88.5739	84.4338	198.06	78.9457	199.68	65.8814
198.8	90.2778	200.62	90.4153	199.33	88.5542	198.62	84.2566	198.27	78.9227	199.76	66.0194	198.8	90.3649	200.62	90.2587	199.33	88.5385	84.4223	198.27	78.9319	199.76	65.8766
199.01	90.2778	200.83	90.0958	199.48	88.5542	198.79	84.2566	198.46	78.9227	199.96	66.0194	199.01	90.3486	200.83	90.2525	199.48	88.503	84.4109	198.46	78.9227	199.96	65.8719
199.23	90.2778	200.99	90.0958	199.71	88.5542	199.04	84.2566	198.61	78.9227	200.17	66.0194	199.23	90.3322	200.99	90.2462	199.71	88.4637	84.3995	198.61	78.9135	200.17	65.8671
199.39	90.2778	201.09	90.0958	199.92	88.5542	199.25	84.2566	198.64	78.9227	200.41	66.0194	199.39	90.3159	201.09	90.2399	199.92	88.4243	84.3823	198.64	78.9043	200.41	65.8624
199.51	90.2778	201.13	90.0958	200	88.3534	199.4	84.2566	198.85	78.9227	200.53	66.0194	199.51	90.2996	201.13	90.2337	200	88.3889	84.3652	198.85	78.8998	200.53	65.8576
199.77	90.2778	201.34	90.0958	200.08	88.3534	199.65	84.2566	199.09	78.9227	200.79	66.0194	199.77	90.2832	201.34	90.2274	200.08	88.3495	84.348	199.09	78.8906	200.79	65.8529
200.03	90.2778	201.51	90.0958	200.32	88.3534	199.91	84.2566	199.24	78.9227	201.04	66.0194	200.03	90.2723	201.51	90.2211	200.32	88.3101	84.3309	199.24	78.8814	201.04	65.8529
200.19	90.2778	201.68	90.0958	200.54	88.3534	200.11	84.2566	199.25	78.9227	201.26	66.0194	200.19	90.2614	201.68	90.2149	200.54	88.2668	84.3137	199.25	78.8722	201.26	65.8529
200.3	90.2778	201.85	90.0958	200.69	88.3534	200.13	84.2566	199.57	78.9227	201.29	66.0194	200.3	90.2451	201.85	90.2086	200.69	88.2235	84.3023	199.57	78.863	201.29	65.8529
200.45	90.2778	202.07	90.0958	200.68	88.3534	200.3	84.2566	199.86	78.9227	201.41	66.0194	200.45	90.2288	202.07	90.2023	200.68	88.1762	84.2909	199.86	78.8538	201.41	65.8529
200.64	90.2778	202.31	90.0958	200.93	88.3534	200.46	84.2566	200.14	78.9227	201.57	65.7767	200.64	90.2124	202.31	90.1961	200.93	88.129	84.2794	200.14	78.8447	201.57	65.8529
200.84	90.2778	202.53	90.0958	201.27	88.1526	200.71	84.2566	200.21	78.9227	201.82	65.7767	200.84	90.1961	202.53	90.1898	201.27	88.0817	84.268	200.21	78.8355	201.82	65.8481
200.93	90.2778	202.62	90.0958	201.53	88.1526	200.78	84.2566	200.33	78.9227	201.92	65.7767	200.93	90.1797	202.62	90.1835	201.53	88.0345	84.2566	200.33	78.8263	201.92	65.8433
201.09	90.2778	202.62	90.0958	201.61	88.1526	200.89	84.2566	200.52	78.6885	201.98	65.7767	201.09	90.1634	202.62	90.1773	201.61	87.9872	84.2394	200.52	78.8171	201.98	65.8386
201.28	90	202.85	90.0958	201.8	88.1526	201.1	84.2566	200.73	78.6885	202.18	65.7767	201.28	90.1471	202.85	90.171	201.8	87.9361	84.2223	200.73	78.8079	202.18	65.829
201.5	90	203.08	90.0958	202	88.1526	201.32	84.2566	200.84	78.6885	202.39	65.7767	201.5	90.1307	203.08	90.1648	202	87.8849	84.2051	200.84	78.7987	202.39	65.8195
201.62	90	203.23	90.0958	202.26	87.9518	201.42	84.2566	200.88	78.6885	202.56	65.7767	201.62	90.1144	203.23	90.1585	202.26	87.8337	84.188	200.88	78.7941	202.56	65.81
201.76	90	203.21	90.0958	202.3	87.9518	201.6	84.2566	201.1	78.6885	202.7	65.7767	201.76	90.098	203.21	90.1522	202.3	87.7825	84.1708	201.1	78.7896	202.7	65.8005
201.97	90	203.41	90.0958	202.38	87.9518	201.87	84.2566	201.32	78.6885	202.98	65.7767	201.97	90.0817	203.41	90.146	202.38	87.7313	84.1537	201.32	78.785	202.98	65.791
202.26	90	203.74	90.0958	202.61	87.9518	202.14	84.2566	201.49	78.6885	203.21	65.7767	202.26	90.0654	203.74	90.1397	202.61	87.6762	84.1365	201.49	78.7804	203.21	65.7815
202.41	90	204	90.0958	202.85	87.9518	202.36	84.2566	201.48	78.6885	203.45	65.7767	202.41	90.049	204	90.1334	202.85	87.6211	84.1194	201.48	78.7758	203.45	65.7767
202.53	90	204.12	90.0958	203.02	87.751	202.36	84.2566	201.73	78.6885	203.5	65.7767	202.53	90.0327	204.12	90.1272	203.02	87.566	84.1022	201.73	78.7712	203.5	65.7719
202.73	90	204.2	90.0958	202.96	87.751	202.58	84.2566	202.06	78.6885	203.64	65.7767	202.73	90.0163	204.2	90.1209	202.96	87.5108	84.0851	202.06	78.7666	203.64	65.7672
202.95	90	204.41	90.0958	203.1	87.751	202.73	84.2566	202.31	78.6885	203.8	65.7767	202.95	90	204.41	90.1146	203.1	87.4518	84.0736	202.31	78.762	203.8	65.7624
203.12	90	204.57	90.0958	203.43	87.751	202.93	84.2566	202.42	78.6885	204.02	65.7767	203.12	89.9891	204.57	90.1084	203.43	87.3927	84.0622	202.42	78.7574	204.02	65.7577
203.18	90	204.76	90.0958	203.66	87.5502	203.02	84.2566	202.54	78.6885	204.16	65.7767	203.18	89.9782	204.76	90.1021	203.66	87.3337	84.0451	202.54	78.7528	204.16	65.7529
203.35	90	204.75	90.0958	203.7	87.5502	203.14	84.2566	202.74	78.6885	204.18	65.7767	203.35	89.9619	204.75	90.0958	203.7	87.2707	84.0279	202.74	78.7436	204.18	65.7434
203.56	90	204.94	90.0958	203.86	87.3494	203.34	84.2566	202.98	78.6885	204.4	65.7767	203.56	89.9455	204.94	90.0958	203.86	87.2037	84.0108	202.98	78.7344	204.4	65.7339
203.75	90	205.1	90.0958	204.05	87.3494	203.57	83.965	203.05	78.6885	204.62	65.7767	203.75	89.9292	205.1	90.0958	204.05	87.1368	83.9936	203.05	78.7253	204.62	65.7244
203.83	90	205.32	90.0958	204.27	87.3494	203.66	83.965	203.1	78.9227	204.76	65.7767	203.83	89.9129	205.32	90.0958	204.27	87.0659	83.9764	203.1	78.7161	204.76	65.7148
204.01	90	205.54	90.0958	204.29	87.1486	203.73	83.965	203.33	78.6885	204.83	65.7767	204.01	89.8965	205.54	90.0958	204.29	86.999	83.9593	203.33	78.7069	204.83	65.7053
204.2	90	205.67	90.0958	204.34	87.1486	204.06	83.965	203.54	78.6885	205.13	65.7767	204.2	89.8802	205.67	90.0958	204.34	86.9281	83.9421	203.54	78.6977	205.13	65.6958
204.44	90	205.92	90.0958	204.55	86.9478	204.34	83.965	203.72	78.6885	205.38	65.7767	204.44	89.8638	205.92	90.0958	204.55	86.8533	83.925	203.72	78.6885	205.38	65.6863
204.62	89.7222	206.14	90.0958	204.78	86.9478	204.56	83.965	203.7	78.6885	205.65	65.7767	204.62	89.8475	206.14	90.0958	204.78	86.7785	83.9078	203.7	78.6793	205.65	65.6768
204.78	89.7222	206.29	90.0958	204.92	86.747	204.6	83.965	203.9	78.6885	205.74	65.7767	204.78	89.8311	206.29	90.0958	204.92	86.6997	83.8907	203.9	78.6702	205.74	65.6672
205	89.7222	206.25	90.0958	204.9	86.747	204.8	83.965	204.24	78.6885	205.82	65.7767	205	89.8148	206.25	90.0958	204.9	86.6171	83.8735	204.24	78.661	205.82	65.6577
205.24	89.7222	206.47	90.0958	205.09	86.5462	205.02	83.965	204.52	78.6885	206.05	65.534	205.24	89.7985	206.47	90.0958	205.09	86.5344	83.8564	204.52	78.6518	206.05	65.653
205.35	89.7222	206.65	90.0958	205.35	86.5462	205.17	83.965	204.63	78.6885	206.22	65.534	205.35	89.7821	206.65	90.0958	205.35	86.4517	83.8393	204.63	78.6426	206.22	65.6482
205.46	89.7222	206.86	90.0958	205.69	86.5462	205.23	83.6735	204.75	78.6885	206.38	65.534	205.46	89.7658	206.86	90.0958	205.69	86.369	83.8221	204.75	78.6288	206.38	65.6434
205.63	89.7222	206.88	90.0958	205.74	86.3454	205.36	83.6735	204.94	78.6885	206.4	65.534	205.63	89.7495	206.88	90.0958	205.74	86.2824	83.805	204.94	78.6196	206.4	65.6387
205.82	89.7222	207	90.0958	205.94	86.3454	205.57	83.6735	205.21	78.6885	206.61	65.534	205.82	89.7386	207	90.0958	205.94	86.1918	83.7821	205.21	78.6105	206.61	65.6292
206.02	89.7222	207.33	90.0958	206.15	86.1446	205.81	83.6735	205.29	78.6885	206.83	65.534	206.02	89.7277	207.33	90.0958	206.15	86.1013	83.7592	205.29	78.6013	206.83	65.6196
206.09	89.7222	207.61	90.0958	206.38	86.1446	205.92	83.6735	205.32	78.6885	207.01	65.534	206.09	89.7168	207.61	90.0958	206.38	86.0107	83.7364	205.32	78.5921	207.01	65.6101
206.28	89.7222	207.8	90.0958	206.45	86.1446	205.91	83.6735	205.54	78.6885	207	65.534	206.28	89.7059	207.8	90.0958	206.45	85.9202	83.7135	205.54	78.5829	207	65.6006
206.52	89.7222	207.8	90.0958	206.47	85.9438	206.2	83.6735	205.77	78.6885	207.27	65.534	206.52	89.6895	207.8	90.0958	206.47	85.8257	83.6906	205.77	78.5737	207.27	65.5911
206.71	89.7222	208	90.0958	206.67	85.9438	206.54	83.6735	205.97	78.6885	207.57	65.534	206.71	89.6732	208	90.0958	206.67	85.7272	83.6677	205.97	78.5645	207.57	65.5816
206.83	89.7222	208.14	90.0958	206.91	85.9438	206.75	83.6735	205.97	78.6885	207.84	65.534	206.83	89.6569	208.14	90.0958	206.91	85.6288	83.6449	205.97	78.5554	207.84	65.5721
207.03	89.7222	208.4	90.0958	207.04	85.743	206.83	83.6735	206.1	78.6885	207.96	65.534	207.03	89.6405	208.4	90.0958	207.04	85.5304	83.622	206.1	78.5462	207.96	65.5625
207.28	89.7222	208.43	90.0958	207.06	85.5422	207.04	83.6735	206.38	78.6885	208.06	65.534	207.28	89.6242	208.43	90.0958	207.06	85.428	83.5991	206.38	78.537	208.06	65.553
207.49	89.7222	208.52	90.0958	207.24	85.5422	207.23	83.6735	206.74	78.6885	208.26	65.534	207.49	89.6078	208.52	90.0958	207.24	85.3217	83.5763	206.74	78.5278	208.26	65.5435
207.62	89.7222	208.69	90.0958	207.44	85.5422	207.45	83.3819	206.85	78.6885	208.49	65.534	207.62	89.5915	208.69	90.0958	207.44	85.2114	83.5534	206.85	78.5186	208.49	65.534
207.75	89.4444	208.94	90.0958	207.78	85.3414	207.43	83.3819	206.97	78.4543	208.6	65.534	207.75	89.5752	208.94	90.0958	207.78	85.1012	83.5306	206.97	78.5094	208.6	65.5245
207.93	89.4444	209.21	90.0958	207.84	85.1406	207.58	83.3819	207.21	78.4543	208.64	65.534	207.93	89.5588	209.21	90.0958	207.84	84.9909	83.5077	207.21	78.5002	208.64	65.5149
208.13	89.4444	209.28	90.0958	208.06	85.1406	207.79	83.3819	207.44	78.4543	208.85	65.534	208.13	89.5425	209.28	90.0958	208.06	84.8807	83.4848	207.44	78.4911	208.85	65.5054
208.25	89.4444	209.54	90.0958	208.3	84.9398	208.02	83.3819	207.57	78.4543	209.06	65.534	208.25	89.5261	209.54	90.0896	208.3	84.7665	83.4677	207.57	78.4819	209.06	65.4959
208.37	89.4444	209.72	90.0958	208.51	84.9398	208.12	83.3819	207.55	78.4543	209.27	65.534	208.37	89.5098	209.72	90.0833	208.51	84.6484	83.4505	207.55	78.4681	209.27	65.4864
208.56	89.4444	209.92	90.0958	208.6	84.739	208.14	83.3819	207.78	78.4543	209.27	65.534	208.56	89.4935	209.92	90.077	208.6	84.5303	83.4334	207.78	78.4589	209.27	65.4769
208.79	89.4444	209.92	90.0958	208.63	84.5382	208.34	83.3819	207.99	78.4543	209.42	65.534	208.79	89.4771	209.92	90.0708	208.63	84.4082	83.4162	207.99	78.4497	209.42	65.4673
208.99	89.4444	210.07	90.0958	208.81	84.5382	208.69	83.3819	208.18	78.4543	209.78	65.534	208.99	89.4608	210.07	90.0645	208.81	84.2862	83.3991	208.18	78.4406	209.78	65.4578
209.06	89.4444	210.24	90.0958	209.08	84.3374	208.93	83.3819	208.2	78.4543	210.07	65.534	209.06	89.4499	210.24	90.0583	209.08	84.1602	83.3819	208.2	78.4314	210.07	65.4483
209.25	89.4444	210.48	90.0958	209.21	84.1365	209	83.3819	208.32	78.4543	210.22	65.534	209.25	89.439	210.48	90.052	209.21	84.0342	83.3648	208.32	78.4222	210.22	65.4388
209.51	89.4444	210.56	90.0958	209.23	84.1365	209.22	83.3819	208.56	78.4543	210.31	65.534	209.51	89.4281	210.56	90.0457	209.23	83.9082	83.3476	208.56	78.413	210.31	65.4293
209.77	89.4444	210.62	90.0958	209.43	83.9357	209.43	83.3819	208.92	78.4543	210.49	65.534	209.77	89.4118	210.62	90.0395	209.43	83.7822	83.3305	208.92	78.4038	210.49	65.4245
209.85	89.4444	210.96	90.0958	209.6	83.9357	209.67	83.3819	209.07	78.2201	210.74	65.534	209.85	89.3954	210.96	90.0332	209.6	83.6523	83.3133	209.07	78.3946	210.74	65.4198
210.02	89.4444	211.2	90.0958	209.86	83.7349	209.67	83.3819	209.18	78.2201	210.87	65.534	210.02	89.3791	211.2	90.0269	209.86	83.5184	83.3019	209.18	78.3855	210.87	65.415
210.22	89.4444	211.43	90.0958	210.01	83.5341	209.78	83.0904	209.44	78.2201	210.87	65.2913	210.22	89.3628	211.43	90.0207	210.01	83.3845	83.2905	209.44	78.3717	210.87	65.4102
210.42	89.4444	211.45	90.0958	210.21	83.5341	209.97	83.0904	209.66	78.2201	211.1	65.2913	210.42	89.3464	211.45	90.0144	210.21	83.2467	83.279	209.66	78.3579	211.1	65.4055
210.53	89.4444	211.59	90.0958	210.43	83.3333	210.21	83.0904	209.82	78.2201	211.28	65.2913	210.53	89.3301	211.59	90.0081	210.43	83.1128	83.2676	209.82	78.3441	211.28	65.4007
210.66	89.4444	211.73	90.0958	210.67	83.3333	210.32	83.0904	209.8	78.2201	211.5	65.2913	210.66	89.3137	211.73	90.0019	210.67	82.975	83.2562	209.8	78.3303	211.5	65.396
210.84	89.1667	212	90.0958	210.72	83.1325	210.37	83.0904	210	78.2201	211.55	65.2913	210.84	89.2974	212	89.9956	210.72	82.8333	83.2447	210	78.3166	211.55	65.3912
211.06	89.1667	212.1	90.0958	210.82	82.9317	210.56	83.0904	210.22	78.2201	211.65	65.2913	211.06	89.281	212.1	89.9894	210.82	82.6916	83.2333	210.22	78.3028	211.65	65.3864
211.19	89.1667	212.13	90.0958	210.98	82.9317	210.8	83.0904	210.41	78.2201	211.89	65.2913	211.19	89.2647	212.13	89.9831	210.98	82.5459	83.2161	210.41	78.289	211.89	65.3817
211.31	89.1667	212.3	90.0958	211.23	82.7309	211.1	83.0904	210.45	78.2201	212.28	65.2913	211.31	89.2484	212.3	89.9768	211.23	82.3962	83.199	210.45	78.2752	212.28	65.3769
211.51	89.1667	212.53	90.0958	211.38	82.5301	211.16	83.0904	210.57	78.2201	212.44	65.2913	211.51	89.232	212.53	89.9706	211.38	82.2466	83.1818	210.57	78.2615	212.44	65.3722
211.71	89.1667	212.87	90.0958	211.39	82.3293	211.39	83.0904	210.76	78.2201	212.5	65.2913	211.71	89.2157	212.87	89.9643	211.39	82.097	83.1647	210.76	78.2477	212.5	65.3674
211.93	89.1667	212.94	90.0958	211.6	82.1285	211.62	83.0904	211.09	78.2201	212.74	65.2913	211.93	89.1993	212.94	89.958	211.6	81.9435	83.1475	211.09	78.2339	212.74	65.3627
212.06	89.1667	213.11	90.0958	211.79	81.9277	211.82	83.0904	211.29	78.2201	212.95	65.2913	212.06	89.183	213.11	89.9518	211.79	81.786	83.1361	211.29	78.2201	212.95	65.3579
212.25	89.1667	213.31	90.0958	211.96	81.9277	211.89	83.0904	211.38	78.2201	213.14	65.2913	212.25	89.1721	213.31	89.9455	211.96	81.6285	83.1247	211.38	78.211	213.14	65.3531
212.5	89.1667	213.53	90.0958	212.12	81.7269	211.95	83.0904	211.65	78.2201	213.1	65.2913	212.5	89.1612	213.53	89.9392	212.12	81.471	83.1132	211.65	78.2018	213.1	65.3484
212.69	89.1667	213.61	89.7764	212.36	81.5261	212.15	83.0904	211.9	78.2201	213.29	65.2913	212.69	89.1503	213.61	89.933	212.36	81.3096	83.0961	211.9	78.1926	213.29	65.3436
212.77	89.1667	213.64	89.7764	212.61	81.3253	212.41	83.0904	212.05	78.2201	213.51	65.2913	212.77	89.134	213.64	89.9267	212.61	81.1481	83.079	212.05	78.1834	213.51	65.3388
212.92	89.1667	213.86	89.7764	212.88	81.1245	212.53	83.0904	212.05	78.2201	213.72	65.2913	212.92	89.1176	213.86	89.9204	212.88	80.9827	83.0618	212.05	78.1742	213.72	65.3293
213.1	89.1667	214.06	89.7764	212.93	80.9237	212.56	83.0904	212.2	78.2201	213.81	65.2913	213.1	89.1013	214.06	89.9142	212.93	80.8174	83.0447	212.2	78.165	213.81	65.3198
213.31	89.1667	214.21	89.7764	213.08	80.7229	212.77	83.0904	212.42	78.2201	213.89	65.2913	213.31	89.085	214.21	89.9079	213.08	80.652	83.0275	212.42	78.1559	213.89	65.3103
213.43	89.1667	214.28	89.7764	213.21	80.5221	212.95	83.0904	212.65	78.2201	214.06	65.2913	213.43	89.0686	214.28	89.9017	213.21	80.4866	83.0104	212.65	78.1467	214.06	65.3008
213.56	89.1667	214.57	89.7764	213.45	80.3213	213.18	83.0904	212.69	78.2201	214.42	65.2913	213.56	89.0523	214.57	89.8954	213.45	80.3213	82.9932	212.69	78.1375	214.42	65.2913
213.75	89.1667	214.8	89.7764	213.59	80.3213	213.33	83.0904	212.83	78.2201	214.64	65.2913	213.75	89.0359	214.8	89.8891	213.59	80.1559	82.9761	212.83	78.1283	214.64	65.2817
213.97	88.8889	215.07	89.7764	213.61	80.1205	213.55	83.0904	212.98	78.2201	214.69	65.2913	213.97	89.0196	215.07	89.8829	213.61	79.9866	82.9589	212.98	78.1145	214.69	65.2722
214.12	88.8889	215.17	89.7764	213.85	79.9197	213.79	83.0904	213.25	78.2201	214.93	65.2913	214.12	89.0033	215.17	89.8766	213.85	79.8173	82.9417	213.25	78.1008	214.93	65.2627
214.27	88.8889	215.19	89.7764	214.05	79.7189	214.04	83.0904	213.49	78.2201	215.16	65.2913	214.27	88.9869	215.19	89.8703	214.05	79.6441	82.9246	213.49	78.0916	215.16	65.2532
214.51	88.8889	215.35	89.7764	214.19	79.5181	214.07	83.0904	213.6	77.986	215.35	65.2913	214.51	88.9706	215.35	89.8641	214.19	79.4708	82.9074	213.6	78.0824	215.35	65.2437
214.76	88.8889	215.6	89.7764	214.3	79.3173	214.21	83.0904	213.84	77.986	215.35	65.2913	214.76	88.9543	215.6	89.8578	214.3	79.2976	82.896	213.84	78.0732	215.35	65.2389
214.92	88.8889	215.78	89.7764	214.63	79.3173	214.37	83.0904	214.11	77.986	215.49	65.2913	214.92	88.9379	215.78	89.8515	214.63	79.1204	82.8846	214.11	78.064	215.49	65.2341
215.03	88.8889	215.8	89.7764	214.89	79.1165	214.63	83.0904	214.27	77.986	215.72	65.2913	215.03	88.9216	215.8	89.8453	214.89	78.9472	82.8731	214.27	78.0548	215.72	65.2294
215.18	88.8889	215.94	89.7764	215.16	78.9157	214.73	83.0904	214.3	77.986	215.96	65.2913	215.18	88.9052	215.94	89.839	215.16	78.77	82.856	214.3	78.0456	215.96	65.2246
215.41	88.8889	216.17	89.7764	215.22	78.7149	214.77	83.0904	214.44	77.986	216.02	65.2913	215.41	88.8889	216.17	89.8327	215.22	78.5928	82.8388	214.44	78.0365	216.02	65.2199
215.59	88.8889	216.53	89.7764	215.36	78.5141	214.99	82.7988	214.64	77.986	216.11	65.2913	215.59	88.8726	216.53	89.8265	215.36	78.4156	82.8217	214.64	78.0273	216.11	65.2151
215.65	88.8889	216.65	89.7764	215.55	78.3132	215.18	82.7988	214.88	77.986	216.28	65.2913	215.65	88.8562	216.65	89.8202	215.55	78.2345	82.8046	214.88	78.0181	216.28	65.2104
215.82	88.8889	216.74	89.7764	215.76	78.1124	215.33	82.7988	214.92	77.986	216.51	65.2913	215.82	88.8399	216.74	89.8139	215.76	78.0573	82.7874	214.92	78.0089	216.51	65.2056
216.04	88.8889	216.95	89.7764	215.88	77.9116	215.44	82.7988	215.04	77.986	216.8	65.2913	216.04	88.8235	216.95	89.8077	215.88	77.8802	82.7703	215.04	77.9997	216.8	65.2008
216.25	88.8889	217.17	89.7764	215.95	77.7108	215.75	82.7988	215.24	77.986	216.87	65.2913	216.25	88.8072	217.17	89.8014	215.95	77.703	82.7531	215.24	77.9905	216.87	65.1961
216.36	88.8889	217.29	89.7764	216.16	77.51	215.97	82.7988	215.45	77.986	217.11	65.2913	216.36	88.7909	217.29	89.7952	216.16	77.5258	82.736	215.45	77.9814	217.11	65.1913
216.51	88.8889	217.34	89.7764	216.39	77.3092	216.23	82.7988	215.67	77.986	217.35	65.2913	216.51	88.7745	217.34	89.7889	216.39	77.3486	82.7131	215.67	77.9722	217.35	65.1866
216.72	88.8889	217.5	89.7764	216.54	77.1084	216.3	82.7988	215.8	77.986	217.56	65.2913	216.72	88.7582	217.5	89.7826	216.54	77.1714	82.6902	215.8	77.963	217.56	65.1818
217.01	88.8889	217.7	89.7764	216.57	76.9076	216.44	82.5073	216.05	77.986	217.59	65.2913	217.01	88.7418	217.7	89.7764	216.57	76.9942	82.6673	216.05	77.9538	217.59	65.177
217.17	88.6111	217.88	89.7764	216.92	76.7068	216.62	82.5073	216.32	77.986	217.7	65.2913	217.17	88.7255	217.88	89.7764	216.92	76.8171	82.6445	216.32	77.9446	217.7	65.1723
217.29	88.6111	218.03	89.7764	217.21	76.506	216.81	82.5073	216.49	77.986	217.89	65.0485	217.29	88.7091	218.03	89.7764	217.21	76.6399	82.6216	216.49	77.9354	217.89	65.1675
217.46	88.6111	218.2	89.7764	217.46	76.3052	216.93	82.5073	216.52	77.986	218.14	65.0485	217.46	88.6928	218.2	89.7764	217.46	76.4627	82.5987	216.52	77.9262	218.14	65.1628
217.67	88.6111	218.44	89.7764	217.54	76.1044	216.99	82.5073	216.67	77.986	218.23	65.0485	217.67	88.6765	218.44	89.7764	217.54	76.2855	82.5759	216.67	77.9171	218.23	65.158
217.84	88.6111	218.71	89.7764	217.68	76.1044	217.19	82.5073	216.84	77.986	218.29	65.0485	217.84	88.6601	218.71	89.7764	217.68	76.1123	82.553	216.84	77.9079	218.29	65.1532
217.91	88.6111	218.89	89.7764	217.91	75.9036	217.43	82.5073	217.1	77.986	218.48	65.0485	217.91	88.6438	218.89	89.7764	217.91	75.939	82.5302	217.1	77.8987	218.48	65.1485
218.07	88.6111	218.88	89.7764	218.1	75.7028	217.56	82.5073	217.15	77.986	218.68	65.0485	218.07	88.6274	218.88	89.7764	218.1	75.7658	82.5073	217.15	77.8849	218.68	65.1437
218.29	88.6111	219.02	89.7764	218.2	75.502	217.56	82.5073	217.28	77.7518	218.91	65.0485	218.29	88.6111	219.02	89.7764	218.2	75.5886	82.4844	217.28	77.8712	218.91	65.1342
218.51	88.6111	219.25	89.7764	218.27	75.3012	217.89	82.5073	217.46	77.7518	219.04	65.0485	218.51	88.6002	219.25	89.7764	218.27	75.4115	82.4616	217.46	77.8574	219.04	65.1247
218.58	88.6111	219.46	89.7764	218.5	75.1004	218.18	82.5073	217.65	77.7518	219.27	65.0485	218.58	88.5839	219.46	89.7764	218.5	75.2382	82.433	217.65	77.8436	219.27	65.1152
218.76	88.6111	219.53	89.7764	218.75	74.8996	218.43	82.5073	217.8	77.7518	219.52	65.0485	218.76	88.5675	219.53	89.7764	218.75	75.065	82.4044	217.8	77.8298	219.52	65.1056
218.97	88.6111	219.57	89.7764	218.9	74.6988	218.52	82.5073	217.97	77.7518	219.77	65.0485	218.97	88.5512	219.57	89.7764	218.9	74.8917	82.3758	217.97	77.8206	219.77	65.0961
219.18	88.6111	219.83	89.7764	218.89	74.498	218.64	82.5073	218.24	77.7518	219.8	65.0485	219.18	88.5349	219.83	89.7764	218.89	74.7224	82.3472	218.24	77.8114	219.8	65.0866
219.35	88.6111	220.19	89.7764	219.21	74.498	218.87	82.5073	218.48	77.7518	219.94	65.0485	219.35	88.5185	220.19	89.7764	219.21	74.5492	82.3186	218.48	77.8023	219.94	65.0771
219.52	88.6111	220.38	89.7764	219.53	74.2972	219.04	82.2157	218.7	77.7518	220.08	65.0485	219.52	88.5022	220.38	89.7764	219.53	74.3759	82.2901	218.7	77.7931	220.08	65.0676
219.73	88.3333	220.43	89.7764	219.77	74.0964	219.12	82.2157	218.71	77.7518	220.34	65.0485	219.73	88.4858	220.43	89.7764	219.77	74.2066	82.2615	218.71	77.7839	220.34	65.0581
219.96	88.3333	220.62	89.7764	219.86	73.8956	219.2	82.2157	218.91	77.7518	220.44	65.0485	219.96	88.4695	220.62	89.7764	219.86	74.0373	82.2329	218.91	77.7747	220.44	65.0485
220.06	88.3333	220.78	89.7764	220.02	73.6948	219.41	82.2157	219.06	77.7518	220.48	65.0485	220.06	88.4532	220.78	89.7764	220.02	73.868	82.21	219.06	77.7655	220.48	65.039
220.19	88.3333	220.95	89.7764	220.23	73.6948	219.66	82.2157	219.27	77.7518	220.69	65.0485	220.19	88.4368	220.95	89.7764	220.23	73.7027	82.1814	219.27	77.7563	220.69	65.0295
220.33	88.3333	221.04	89.7764	220.45	73.494	219.81	82.2157	219.34	77.7518	220.89	65.0485	220.33	88.4205	221.04	89.7764	220.45	73.5373	82.1529	219.34	77.7426	220.89	65.02
220.53	88.3333	221.15	89.7764	220.52	73.2932	219.79	82.2157	219.45	77.7518	221.03	65.0485	220.53	88.4041	221.15	89.7764	220.52	73.3719	82.1243	219.45	77.7288	221.03	65.0105
220.71	88.3333	221.33	89.7764	220.63	73.0924	220.02	82.2157	219.65	77.7518	221.15	65.0485	220.71	88.3878	221.33	89.7764	220.63	73.2105	82.0957	219.65	77.715	221.15	65.001
220.8	88.3333	221.51	89.7764	220.82	72.8916	220.37	81.9242	219.87	77.7518	221.45	65.0485	220.8	88.3715	221.51	89.7764	220.82	73.0491	82.0671	219.87	77.7012	221.45	64.9914
220.97	88.3333	221.74	89.7764	221.09	72.8916	220.64	81.9242	219.95	77.7518	221.67	65.0485	220.97	88.3551	221.74	89.7764	221.09	72.8876	82.0385	219.95	77.6875	221.67	64.9819
221.2	88.3333	221.85	89.7764	221.23	72.6908	220.71	81.9242	220.07	77.7518	221.94	65.0485	221.2	88.3388	221.85	89.7764	221.23	72.7301	82.01	220.07	77.6737	221.94	64.9724
221.39	88.3333	222.09	89.7764	221.22	72.49	220.88	81.9242	220.4	77.7518	222	65.0485	221.39	88.3224	222.09	89.7764	221.22	72.5726	81.9871	220.4	77.6599	222	64.9629
221.47	88.3333	222.33	89.7764	221.45	72.2892	221.06	81.9242	220.64	77.7518	222.1	65.0485	221.47	88.3061	222.33	89.7764	221.45	72.4191	81.9642	220.64	77.6461	222.1	64.9534
221.69	88.3333	222.54	89.7764	221.81	72.0884	221.31	81.9242	220.87	77.7518	222.27	65.0485	221.69	88.2898	222.54	89.7764	221.81	72.2655	81.9413	220.87	77.6324	222.27	64.9486
221.96	88.3333	222.56	89.7764	222.08	71.8876	221.35	81.9242	220.89	77.7518	222.47	65.0485	221.96	88.2734	222.56	89.7764	222.08	72.1159	81.9185	220.89	77.6186	222.47	64.9438
222.17	88.3333	222.63	89.7764	222.14	71.8876	221.41	81.9242	221.1	77.7518	222.62	65.0485	222.17	88.2571	222.63	89.7764	222.14	71.9663	81.8899	221.1	77.6048	222.62	64.9391
222.27	88.3333	222.85	89.7764	222.34	71.6868	221.63	81.9242	221.25	77.7518	222.65	65.0485	222.27	88.2407	222.85	89.7764	222.34	71.8167	81.8613	221.25	77.591	222.65	64.9343
222.42	88.3333	223.07	89.7764	222.53	71.4859	221.86	81.9242	221.43	77.5176	222.86	65.0485	222.42	88.2244	223.07	89.7764	222.53	71.6671	81.8327	221.43	77.5773	222.86	64.9296
222.59	88.3333	223.23	89.7764	222.78	71.2851	222.03	81.9242	221.51	77.5176	223.08	64.8058	222.59	88.2081	223.23	89.7764	222.78	71.5174	81.8099	221.51	77.5635	223.08	64.9248
222.82	88.3333	223.18	89.7764	222.82	71.0843	222.05	81.9242	221.62	77.5176	223.23	64.8058	222.82	88.1917	223.18	89.7764	222.82	71.3718	81.787	221.62	77.5543	223.23	64.9201
222.89	88.0556	223.46	89.7764	222.91	71.0843	222.2	81.6326	221.81	77.5176	223.25	64.8058	222.89	88.1754	223.46	89.7764	222.91	71.23	81.7641	221.81	77.5451	223.25	64.9153
223.02	88.0556	223.77	89.7764	223.14	70.8835	222.47	81.6326	222.04	77.5176	223.58	64.8058	223.02	88.159	223.77	89.7764	223.14	71.0883	81.7413	222.04	77.5359	223.58	64.9105
223.21	88.0556	224.02	89.7764	223.38	70.6827	222.8	81.6326	222.15	77.5176	223.82	64.8058	223.21	88.1427	224.02	89.7764	223.38	70.9505	81.7184	222.15	77.5268	223.82	64.9058
223.42	88.0556	224.1	89.7764	223.53	70.6827	222.87	81.6326	222.19	77.5176	224.08	64.8058	223.42	88.1264	224.1	89.7764	223.53	70.8127	81.6898	222.19	77.5176	224.08	64.901
223.58	88.0556	224.21	89.7764	223.53	70.4819	223.06	81.6326	222.54	77.5176	224.2	64.8058	223.58	88.11	224.21	89.7764	223.53	70.6788	81.6612	222.54	77.5084	224.2	64.8962
223.69	88.0556	224.38	89.7764	223.71	70.2811	223.27	81.6326	222.81	77.5176	224.28	64.8058	223.69	88.0937	224.38	89.7764	223.71	70.541	81.6326	222.81	77.4992	224.28	64.8867
223.88	88.0556	224.58	89.7764	224.04	70.2811	223.51	81.6326	223.03	77.5176	224.48	64.8058	223.88	88.0719	224.58	89.7764	224.04	70.4071	81.6098	223.03	77.49	224.48	64.8772
224.15	88.0556	224.73	89.7764	224.33	70.0803	223.6	81.6326	223.08	77.5176	224.67	64.8058	224.15	88.0556	224.73	89.7764	224.33	70.2733	81.5869	223.08	77.4808	224.67	64.8677
224.37	88.0556	224.74	89.7764	224.4	69.8795	223.61	81.6326	223.26	77.5176	224.81	64.8058	224.37	88.0392	224.74	89.7764	224.4	70.1433	81.564	223.26	77.4716	224.81	64.8582
224.48	88.0556	224.96	89.7764	224.61	69.8795	223.84	81.3411	223.46	77.5176	224.83	64.8058	224.48	88.0229	224.96	89.7764	224.61	70.0134	81.5412	223.46	77.4625	224.83	64.8487
224.65	88.0556	225.11	89.7764	224.82	69.6787	224.07	81.3411	223.62	77.2834	225.04	64.8058	224.65	88.0065	225.11	89.7764	224.82	69.8835	81.5126	223.62	77.4533	225.04	64.8391
224.86	88.0556	225.4	89.7764	225.08	69.4779	224.23	81.3411	223.69	77.2834	225.28	64.8058	224.86	87.9902	225.4	89.7764	225.08	69.7535	81.484	223.69	77.4395	225.28	64.8296
225.06	88.0556	225.52	89.7764	225.12	69.4779	224.25	81.3411	223.8	77.2834	225.45	64.8058	225.06	87.9739	225.52	89.7764	225.12	69.6275	81.4554	223.8	77.4257	225.45	64.8201
225.15	88.0556	225.69	89.7764	225.17	69.2771	224.44	81.3411	224.01	77.2834	225.44	64.8058	225.15	87.9575	225.69	89.7764	225.17	69.5015	81.4269	224.01	77.412	225.44	64.8106
225.26	88.0556	225.93	89.7764	225.4	69.0763	224.61	81.3411	224.25	77.2834	225.68	64.8058	225.26	87.9412	225.93	89.7701	225.4	69.3795	81.404	224.25	77.3982	225.68	64.8011
225.46	88.0556	226.15	89.7764	225.64	69.0763	224.92	81.3411	224.35	77.2834	225.99	64.8058	225.46	87.9248	226.15	89.7638	225.64	69.2535	81.3811	224.35	77.3844	225.99	64.7916
225.67	88.0556	226.25	89.7764	225.78	68.8755	225.05	81.3411	224.34	77.2834	226.27	64.8058	225.67	87.9085	226.25	89.7576	225.78	69.1314	81.3583	224.34	77.3706	226.27	64.782
225.8	87.7778	226.24	89.7764	225.8	68.8755	225.23	81.3411	224.65	77.2834	226.36	64.8058	225.8	87.8922	226.24	89.7513	225.8	69.0133	81.3354	224.65	77.3568	226.36	64.7725
225.94	87.7778	226.47	89.7764	225.97	68.6747	225.47	81.3411	224.98	77.2834	226.46	64.8058	225.94	87.8704	226.47	89.745	225.97	68.8952	81.3125	224.98	77.3431	226.46	64.763
226.12	87.7778	226.66	89.7764	226.22	68.6747	225.72	81.3411	225.19	77.2834	226.67	64.8058	226.12	87.8486	226.66	89.7388	226.22	68.781	81.2897	225.19	77.3293	226.67	64.7535
226.36	87.7778	226.87	89.7764	226.55	68.4739	225.83	81.0496	225.26	77.2834	226.9	64.8058	226.36	87.8268	226.87	89.7325	226.55	68.6708	81.2668	225.26	77.3155	226.9	64.744
226.54	87.7778	226.86	89.7764	226.64	68.4739	225.88	81.0496	225.44	77.2834	227.02	64.8058	226.54	87.805	226.86	89.7262	226.64	68.5566	81.2439	225.44	77.3017	227.02	64.7344
226.71	87.7778	227.07	89.7764	226.87	68.2731	226.05	81.0496	225.64	77.2834	227.06	64.8058	226.71	87.7832	227.07	89.72	226.87	68.4463	81.2211	225.64	77.288	227.06	64.7249
226.9	87.7778	227.37	89.7764	227.1	68.0723	226.3	81.3411	225.85	77.2834	227.27	64.8058	226.9	87.7614	227.37	89.7137	227.1	68.3361	81.1982	225.85	77.2788	227.27	64.7154
227.13	87.7778	227.65	89.7764	227.32	68.0723	226.47	81.3411	225.87	77.2834	227.48	64.8058	227.13	87.7396	227.65	89.7074	227.32	68.2298	81.1696	225.87	77.2696	227.48	64.7059
227.31	87.7778	227.8	89.7764	227.38	68.0723	226.48	81.3411	225.98	77.2834	227.69	64.8058	227.31	87.7179	227.8	89.7012	227.38	68.1274	81.141	225.98	77.2604	227.69	64.6964
227.38	87.7778	227.8	89.7764	227.43	67.8715	226.69	81.3411	226.2	77.2834	227.69	64.8058	227.38	87.7015	227.8	89.6949	227.43	68.0211	81.1182	226.2	77.2512	227.69	64.6869
227.56	87.7778	228	89.7764	227.66	67.8715	226.86	81.3411	226.42	77.2834	227.82	64.8058	227.56	87.6852	228	89.6887	227.66	67.9187	81.0953	226.42	77.242	227.82	64.6773
227.74	87.7778	228.19	89.7764	227.9	67.6707	227.06	81.0496	226.56	77.2834	228.14	64.8058	227.74	87.6689	228.19	89.6824	227.9	67.8164	81.0724	226.56	77.2329	228.14	64.6678
227.95	87.7778	228.38	89.7764	228.02	67.6707	227.24	81.0496	226.56	77.2834	228.45	64.8058	227.95	87.6525	228.38	89.6761	228.02	67.714	81.0496	226.56	77.2237	228.45	64.6583
228.06	87.7778	228.39	89.7764	228.07	67.4699	227.44	81.0496	226.77	77.2834	228.59	64.5631	228.06	87.6362	228.39	89.6699	228.07	67.6116	81.021	226.77	77.2145	228.59	64.6488
228.19	87.5	228.56	89.7764	228.24	67.4699	227.7	81.0496	227.12	77.2834	228.68	64.5631	228.19	87.6198	228.56	89.6636	228.24	67.5132	80.9924	227.12	77.2053	228.68	64.6393
228.41	87.5	228.7	89.7764	228.45	67.2691	227.98	81.0496	227.37	77.2834	228.9	64.5631	228.41	87.6035	228.7	89.6573	228.45	67.4108	80.9638	227.37	77.1961	228.9	64.6297
228.62	87.5	229.02	89.7764	228.77	67.2691	228.06	81.0496	227.43	77.2834	229.15	64.5631	228.62	87.5871	229.02	89.6511	228.77	67.3124	80.9352	227.43	77.1869	229.15	64.6202
228.76	87.5	229.23	89.7764	228.88	67.0683	228.15	81.0496	227.62	77.2834	229.29	64.5631	228.76	87.5708	229.23	89.6448	228.88	67.2179	80.9066	227.62	77.1778	229.29	64.6107
228.91	87.5	229.3	89.7764	229.09	67.0683	228.32	80.758	227.82	77.2834	229.26	64.5631	228.91	87.5545	229.3	89.6385	229.09	67.1195	80.8838	227.82	77.1686	229.26	64.6012
229.17	87.5	229.54	89.7764	229.34	66.8675	228.54	80.758	228.06	77.0492	229.47	64.5631	229.17	87.5381	229.54	89.6323	229.34	67.025	80.8609	228.06	77.164	229.47	64.5917
229.41	87.5	229.74	89.7764	229.57	66.8675	228.71	80.758	228.09	77.0492	229.69	64.5631	229.41	87.5163	229.74	89.626	229.57	66.9305	80.838	228.09	77.1594	229.69	64.5821
229.57	87.5	229.9	89.7764	229.64	66.6667	228.72	80.758	228.16	77.0492	229.9	64.5631	229.57	87.4946	229.9	89.6197	229.64	66.836	80.8095	228.16	77.1548	229.9	64.5726
229.69	87.5	229.9	89.4569	229.72	66.6667	228.92	80.758	228.39	77.0492	229.96	64.5631	229.69	87.4728	229.9	89.6135	229.72	66.7415	80.7809	228.39	77.1502	229.96	64.5631
229.85	87.5	230.07	89.4569	229.89	66.4659	229.13	80.758	228.63	77.0492	230.03	64.5631	229.85	87.451	230.07	89.6072	229.89	66.6509	80.7523	228.63	77.1456	230.03	64.5536
230.06	87.5	230.26	89.4569	230.16	66.4659	229.32	80.758	228.79	77.0492	230.27	64.5631	230.06	87.4292	230.26	89.6009	230.16	66.5604	80.7237	228.79	77.141	230.27	64.5441
230.23	87.5	230.5	89.4569	230.28	66.4659	229.38	80.758	228.77	77.0492	230.66	64.5631	230.23	87.4074	230.5	89.5947	230.28	66.4698	80.6951	228.77	77.1364	230.66	64.5345
230.3	87.2222	230.57	89.4569	230.31	66.2651	229.69	80.758	228.95	77.0492	230.83	64.5631	230.3	87.3911	230.57	89.5884	230.31	66.3792	80.6666	228.95	77.1272	230.83	64.525
230.49	87.2222	230.66	89.4569	230.55	66.2651	229.95	80.758	229.25	77.0492	230.92	64.5631	230.49	87.3747	230.66	89.5822	230.55	66.2887	80.638	229.25	77.1181	230.92	64.5155
230.69	87.2222	230.99	89.4569	230.73	66.2651	230.2	80.758	229.56	77.0492	231.14	64.5631	230.69	87.3584	230.99	89.5759	230.73	66.1981	80.6094	229.56	77.1089	231.14	64.506
230.9	87.2222	231.24	89.4569	230.95	66.0643	230.33	80.758	229.63	77.0492	231.37	64.5631	230.9	87.3421	231.24	89.5696	230.95	66.1115	80.5865	229.63	77.0997	231.37	64.4965
231	87.2222	231.46	89.4569	231.1	66.0643	230.39	80.758	229.84	77.0492	231.56	64.5631	231	87.3257	231.46	89.5634	231.1	66.0209	80.5636	229.84	77.0905	231.56	64.487
231.15	87.2222	231.46	89.4569	231.32	65.8635	230.63	80.758	230.06	77.0492	231.51	64.5631	231.15	87.3094	231.46	89.5571	231.32	65.9343	80.5408	230.06	77.0813	231.51	64.4727
231.38	87.2222	231.6	89.4569	231.59	65.8635	230.81	80.4665	230.29	77.0492	231.71	64.3204	231.38	87.2876	231.6	89.5508	231.59	65.8516	80.5122	230.29	77.0721	231.71	64.4584
231.65	87.2222	231.77	89.4569	231.83	65.8635	230.95	80.4665	230.36	77.0492	231.93	64.3204	231.65	87.2658	231.77	89.5446	231.83	65.765	80.4836	230.36	77.063	231.93	64.4441
231.8	87.2222	232	89.4569	231.88	65.6626	231	80.4665	230.39	77.0492	232.15	64.3204	231.8	87.244	232	89.5383	231.88	65.6784	80.455	230.39	77.0538	232.15	64.4299
231.95	87.2222	232.09	89.4569	232	65.6626	231.19	80.4665	230.63	77.0492	232.21	64.3204	231.95	87.2222	232.09	89.532	232	65.5957	80.4207	230.63	77.0446	232.21	64.4156
232.14	87.2222	232.16	89.4569	232.15	65.4618	231.42	80.4665	230.86	77.0492	232.29	64.3204	232.14	87.2004	232.16	89.5258	232.15	65.513	80.3864	230.86	77.0354	232.29	64.4013
232.35	87.2222	232.33	89.4569	232.42	65.4618	231.63	80.4665	231.02	77.0492	232.47	64.3204	232.35	87.1787	232.33	89.5195	232.42	65.4304	80.3579	231.02	77.0262	232.47	64.387
232.49	87.2222	232.62	89.4569	232.54	65.261	231.61	80.1749	231.04	77.0492	232.81	64.3204	232.49	87.1569	232.62	89.5132	232.54	65.3477	80.3293	231.04	77.017	232.81	64.3727
232.58	87.2222	232.9	89.4569	232.59	65.261	231.83	80.1749	231.21	77.0492	233.06	64.3204	232.58	87.1351	232.9	89.507	232.59	65.2689	80.3007	231.21	77.0079	233.06	64.3632
232.73	87.2222	232.97	89.4569	232.81	65.0602	232.17	80.1749	231.42	77.0492	233.11	64.3204	232.73	87.1187	232.97	89.5007	232.81	65.1862	80.2721	231.42	76.9987	233.11	64.3537
232.95	87.2222	233.17	89.4569	233	65.0602	232.44	80.1749	231.77	77.0492	233.36	64.3204	232.95	87.097	233.17	89.4945	233	65.1075	80.2435	231.77	76.9849	233.36	64.3442
233.14	87.2222	233.35	89.4569	233.17	65.0602	232.57	80.1749	231.87	77.0492	233.61	64.3204	233.14	87.0752	233.35	89.4882	233.17	65.0287	80.2149	231.87	76.9711	233.61	64.3347
233.21	87.2222	233.57	89.4569	233.31	64.8594	232.66	80.1749	232.07	77.0492	233.78	64.3204	233.21	87.0534	233.57	89.4757	233.31	64.95	80.1864	232.07	76.9573	233.78	64.3251
233.39	87.2222	233.61	89.4569	233.6	64.8594	232.85	80.1749	232.3	77.0492	233.81	64.3204	233.39	87.0316	233.61	89.4631	233.6	64.8713	80.1578	232.3	76.9436	233.81	64.3156
233.62	86.9444	233.69	89.4569	233.85	64.6586	233.11	80.1749	232.54	77.0492	233.94	64.3204	233.62	87.0098	233.69	89.4506	233.85	64.7964	80.1292	232.54	76.9344	233.94	64.3061
233.83	86.9444	233.89	89.4569	234.09	64.6586	233.2	79.8834	232.66	77.0492	234.16	64.3204	233.83	86.988	233.89	89.4381	234.09	64.7216	80.1006	232.66	76.9252	234.16	64.2966
233.97	86.9444	234.12	89.4569	234.14	64.4578	233.26	79.8834	232.66	77.0492	234.4	64.3204	233.97	86.9662	234.12	89.4256	234.14	64.6468	80.072	232.66	76.916	234.4	64.2871
234.16	86.9444	234.25	89.4569	234.29	64.4578	233.47	79.8834	232.87	77.0492	234.46	64.3204	234.16	86.9444	234.25	89.4193	234.29	64.572	80.0435	232.87	76.9068	234.46	64.2776
234.36	86.9444	234.35	89.4569	234.46	64.4578	233.69	79.8834	233.13	77.0492	234.55	64.3204	234.36	86.9227	234.35	89.413	234.46	64.5011	80.0149	233.13	76.8976	234.55	64.268
234.59	86.9444	234.64	89.4569	234.7	64.257	233.89	79.8834	233.28	77.0492	234.77	64.3204	234.59	86.9009	234.64	89.4068	234.7	64.4303	79.9806	233.28	76.8839	234.77	64.2585
234.67	86.9444	234.87	89.4569	234.82	64.257	233.9	79.8834	233.31	76.815	234.99	64.3204	234.67	86.8736	234.87	89.4005	234.82	64.3555	79.9463	233.31	76.8701	234.99	64.249
234.8	86.9444	235.13	89.4569	234.86	64.0562	234.04	79.8834	233.5	76.815	235.26	64.3204	234.8	86.8518	235.13	89.3942	234.86	64.2846	79.912	233.5	76.8563	235.26	64.2395
234.96	86.9444	235.2	89.4569	235.1	64.0562	234.33	79.8834	233.69	76.815	235.35	64.3204	234.96	86.8301	235.2	89.388	235.1	64.2137	79.8777	233.69	76.8425	235.35	64.23
235.15	86.9444	235.24	89.4569	235.3	64.0562	234.67	79.8834	233.99	76.815	235.58	64.3204	235.15	86.8083	235.24	89.3817	235.3	64.1428	79.8434	233.99	76.8288	235.58	64.2204
235.28	86.9444	235.42	89.4569	235.47	63.8554	234.77	79.8834	234.15	76.815	235.85	64.3204	235.28	86.7865	235.42	89.3754	235.47	64.072	79.8091	234.15	76.815	235.85	64.2109
235.38	86.9444	235.67	89.4569	235.51	63.8554	234.89	79.8834	234.33	76.815	236.05	64.0777	235.38	86.7647	235.67	89.3692	235.51	64.0011	79.769	234.33	76.8012	236.05	64.2014
235.56	86.6667	235.84	89.4569	235.84	63.8554	235.13	79.8834	234.57	76.815	236.1	64.0777	235.56	86.7429	235.84	89.3629	235.84	63.9342	79.729	234.57	76.7874	236.1	64.1919
235.77	86.6667	235.86	89.4569	236.09	63.6546	235.36	79.8834	234.83	76.815	236.21	64.0777	235.77	86.7211	235.86	89.3566	236.09	63.8633	79.6947	234.83	76.7737	236.21	64.1824
235.92	86.6667	236.01	89.4569	236.35	63.6546	235.52	79.8834	234.93	76.815	236.41	64.0777	235.92	86.6993	236.01	89.3504	236.35	63.7924	79.6604	234.93	76.7599	236.41	64.1728
236.04	86.6667	236.32	89.4569	236.42	63.6546	235.49	79.5918	234.99	76.815	236.68	64.0777	236.04	86.6776	236.32	89.3441	236.42	63.7255	79.6261	234.99	76.7461	236.68	64.1633
236.24	86.6667	236.63	89.4569	236.57	63.6546	235.7	79.5918	235.15	76.815	236.77	64.0777	236.24	86.6503	236.63	89.3441	236.57	63.6546	79.5918	235.15	76.7323	236.77	64.1538
236.49	86.6667	236.73	89.4569	236.78	63.4538	235.96	79.5918	235.39	76.815	236.85	64.0777	236.49	86.6231	236.73	89.3441	236.78	63.5877	79.5518	235.39	76.7186	236.85	64.1443
236.68	86.6667	236.87	89.4569	236.94	63.4538	236.11	79.5918	235.57	76.815	237.07	64.0777	236.68	86.5959	236.87	89.3441	236.94	63.5207	79.5118	235.57	76.7048	237.07	64.1348
236.77	86.6667	237.06	89.4569	237.07	63.4538	236.16	79.5918	235.6	76.815	237.26	64.0777	236.77	86.5686	237.06	89.3441	237.07	63.4538	79.4775	235.6	76.691	237.26	64.1253
236.93	86.6667	237.27	89.4569	237.16	63.253	236.29	79.5918	235.81	76.815	237.46	64.0777	236.93	86.5414	237.27	89.3441	237.16	63.3869	79.4432	235.81	76.6726	237.46	64.1157
237.09	86.3889	237.4	89.4569	237.34	63.253	236.48	79.5918	236	76.5808	237.61	64.0777	237.09	86.5142	237.4	89.3441	237.34	63.3239	79.4089	236	76.6543	237.61	64.1062
237.28	86.3889	237.43	89.4569	237.58	63.253	236.84	79.5918	236.2	76.5808	237.87	64.0777	237.28	86.4869	237.43	89.3441	237.58	63.2609	79.3746	236.2	76.6359	237.87	64.0967
237.35	86.3889	237.63	89.1374	237.71	63.0522	236.98	79.5918	236.39	76.5808	238.12	64.0777	237.35	86.4597	237.63	89.3441	237.71	63.194	79.3403	236.39	76.6175	238.12	64.0872
237.49	86.3889	237.83	89.1374	237.71	63.0522	237.11	79.3003	236.59	76.5808	238.37	64.0777	237.49	86.4325	237.83	89.3441	237.71	63.131	79.306	236.59	76.5992	238.37	64.0777
237.67	86.3889	238	89.1374	238.05	63.0522	237.36	79.3003	236.83	76.5808	238.41	64.0777	237.67	86.4052	238	89.3441	238.05	63.068	79.2717	236.83	76.5808	238.41	64.0682
237.87	86.3889	238.15	89.1374	238.32	63.0522	237.61	79.3003	237.12	76.5808	238.55	64.0777	237.87	86.3834	238.15	89.3441	238.32	63.0089	79.2374	237.12	76.5624	238.55	64.0539
238.01	86.3889	238.37	89.1374	238.6	62.8514	237.76	79.3003	237.21	76.5808	238.71	64.0777	238.01	86.3562	238.37	89.3378	238.6	62.9459	79.2088	237.21	76.5441	238.71	64.0396
238.11	86.3889	238.61	89.1374	238.66	62.8514	237.75	79.3003	237.29	76.5808	238.96	64.0777	238.11	86.329	238.61	89.3316	238.66	62.8868	79.1745	237.29	76.5257	238.96	64.0253
238.29	86.3889	238.88	89.1374	238.81	62.8514	237.92	79.3003	237.43	76.5808	239.08	64.0777	238.29	86.3017	238.88	89.3253	238.81	62.8278	79.1402	237.43	76.5027	239.08	64.011
238.55	86.3889	239.01	89.1374	239.02	62.8514	238.15	79.0088	237.69	76.3466	239.13	64.0777	238.55	86.2745	239.01	89.3191	239.02	62.7648	79.1059	237.69	76.4798	239.13	63.9968
238.75	86.1111	238.99	89.1374	239.21	62.6506	238.37	79.0088	237.88	76.3466	239.35	64.0777	238.75	86.2473	238.99	89.3128	239.21	62.7057	79.0716	237.88	76.4568	239.35	63.9873
238.86	86.1111	239.17	89.1374	239.29	62.6506	238.38	79.0088	237.9	76.3466	239.57	64.0777	238.86	86.22	239.17	89.3065	239.29	62.6467	79.0373	237.9	76.4384	239.57	63.9777
239.01	86.1111	239.38	89.1374	239.38	62.6506	238.57	79.0088	238.11	76.3466	239.71	64.0777	239.01	86.1928	239.38	89.3003	239.38	62.5915	79.003	238.11	76.4201	239.71	63.9682
239.22	86.1111	239.59	89.1374	239.59	62.6506	238.73	79.0088	238.3	76.3466	239.82	64.0777	239.22	86.1656	239.59	89.294	239.59	62.5325	78.9687	238.3	76.4017	239.82	63.9539
239.4	86.1111	239.66	89.1374	239.81	62.4498	238.95	79.0088	238.49	76.3466	240.13	64.0777	239.4	86.1383	239.66	89.2877	239.81	62.4734	78.9344	238.49	76.3833	240.13	63.9397
239.47	86.1111	239.73	89.1374	239.97	62.4498	239.17	78.7172	238.62	76.3466	240.35	64.0777	239.47	86.1111	239.73	89.2815	239.97	62.4183	78.8944	238.62	76.365	240.35	63.9254
239.61	86.1111	240.06	89.1374	239.95	62.4498	239.33	78.7172	238.86	76.3466	240.63	64.0777	239.61	86.0839	240.06	89.2752	239.95	62.3632	78.8544	238.86	76.3466	240.63	63.9159
239.79	86.1111	240.36	89.1374	240.22	62.249	239.56	78.7172	239.11	76.3466	240.71	63.8349	239.79	86.0621	240.36	89.2689	240.22	62.3081	78.8144	239.11	76.3282	240.71	63.9063
240.01	86.1111	240.53	89.1374	240.57	62.249	239.85	78.7172	239.39	76.3466	240.82	63.8349	240.01	86.0349	240.53	89.2627	240.57	62.2529	78.7744	239.39	76.3099	240.82	63.8968
240.1	86.1111	240.58	89.1374	240.81	62.249	239.99	78.7172	239.53	76.3466	241.04	63.8349	240.1	86.0076	240.58	89.2564	240.81	62.1978	78.7286	239.53	76.2915	241.04	63.8873
240.24	85.8333	240.77	89.4569	240.86	62.0482	240.02	78.7172	239.58	76.3466	241.23	63.8349	240.24	85.9804	240.77	89.2501	240.86	62.1427	78.6886	239.58	76.2731	241.23	63.8778
240.43	85.8333	240.95	89.4569	241.05	62.0482	240.2	78.4257	239.8	76.3466	241.36	63.8349	240.43	85.9532	240.95	89.2439	241.05	62.0836	78.6486	239.8	76.2548	241.36	63.8683
240.63	85.8333	241.14	89.4569	241.24	62.0482	240.38	78.4257	239.97	76.3466	241.4	63.8349	240.63	85.9259	241.14	89.2376	241.24	62.0285	78.6086	239.97	76.2364	241.4	63.8588
240.79	85.8333	241.18	89.4569	241.47	61.8474	240.61	78.4257	240.17	76.3466	241.61	63.8349	240.79	85.8987	241.18	89.2314	241.47	61.9734	78.5686	240.17	76.218	241.61	63.8445
240.97	85.8333	241.32	89.4569	241.5	61.8474	240.62	78.4257	240.2	76.1124	241.85	63.8349	240.97	85.8715	241.32	89.2251	241.5	61.9183	78.5228	240.2	76.1997	241.85	63.8302
241.14	85.8333	241.51	89.4569	241.59	61.8474	240.78	78.4257	240.39	76.1124	242	63.8349	241.14	85.8442	241.51	89.2188	241.59	61.8631	78.4771	240.39	76.1767	242	63.8159
241.37	85.8333	241.71	89.4569	241.81	61.8474	241	78.4257	240.61	76.1124	242.02	63.8349	241.37	85.8224	241.71	89.2125	241.81	61.808	78.4314	240.61	76.1583	242.02	63.8016
241.52	85.8333	241.93	89.4569	242.04	61.6466	241.19	78.4257	240.8	76.1124	242.32	63.8349	241.52	85.8007	241.93	89.2063	242.04	61.7529	78.3856	240.8	76.14	242.32	63.7874
241.6	85.8333	242.06	89.4569	242.19	61.6466	241.3	78.4257	240.84	76.1124	242.62	63.8349	241.6	85.7789	242.06	89.2063	242.19	61.7017	78.3399	240.84	76.1216	242.62	63.7731
241.76	85.8333	242.31	89.4569	242.21	61.6466	241.52	78.4257	241.09	76.1124	242.89	63.8349	241.76	85.7516	242.31	89.2063	242.21	61.6505	78.2999	241.09	76.1032	242.89	63.7588
241.94	85.8333	242.54	89.4569	242.4	61.6466	241.78	78.4257	241.37	76.1124	242.97	63.5922	241.94	85.7244	242.54	89.2063	242.4	61.5954	78.2599	241.37	76.0803	242.97	63.7445
242.11	85.5556	242.74	89.1374	242.73	61.4458	242.05	78.4257	241.65	76.1124	243.08	63.5922	242.11	85.6972	242.74	89.2063	242.73	61.5403	78.2199	241.65	76.0573	243.08	63.7302
242.18	85.5556	242.73	89.1374	242.98	61.4458	242.21	78.1341	241.82	76.1124	243.29	63.5922	242.18	85.6699	242.73	89.2063	242.98	61.4891	78.1741	241.82	76.0344	243.29	63.716
242.33	85.5556	242.87	89.1374	243.05	61.4458	242.24	78.1341	241.85	75.8782	243.5	63.5922	242.33	85.6427	242.87	89.2063	243.05	61.434	78.1284	241.85	76.0114	243.5	63.7017
242.53	85.5556	243.07	89.1374	243.26	61.245	242.45	78.1341	242.08	75.8782	243.61	63.5922	242.53	85.6155	243.07	89.2063	243.26	61.3788	78.0827	242.08	75.9884	243.61	63.6874
242.73	85.5556	243.29	89.1374	243.45	61.245	242.62	78.1341	242.27	75.8782	243.65	63.8349	242.73	85.5882	243.29	89.2063	243.45	61.3237	78.0426	242.27	75.9701	243.65	63.6731
242.83	85.5556	243.42	89.1374	243.7	61.245	242.82	78.1341	242.42	75.8782	243.87	63.8349	242.83	85.5665	243.42	89.2063	243.7	61.2725	78.0026	242.42	75.9471	243.87	63.6589
242.97	85.5556	243.42	89.1374	243.72	61.245	242.86	78.1341	242.48	75.8782	244.09	63.8349	242.97	85.5447	243.42	89.2063	243.72	61.2174	77.9626	242.48	75.9241	244.09	63.6446
243.21	85.5556	243.73	89.1374	243.79	61.0442	243.02	78.1341	242.66	75.8782	244.28	63.5922	243.21	85.5229	243.73	89.2063	243.79	61.1623	77.9226	242.66	75.9012	244.28	63.6303
243.45	85.5556	244.03	89.1374	244.03	61.0442	243.24	78.1341	242.87	75.8782	244.29	63.5922	243.45	85.4956	244.03	89.2063	244.03	61.1072	77.8769	242.87	75.8782	244.29	63.616
243.58	85.5556	244.27	89.1374	244.26	61.0442	243.45	77.8426	243.1	75.8782	244.5	63.5922	243.58	85.4684	244.27	89.2	244.26	61.056	77.8311	243.1	75.8553	244.5	63.6018
243.68	85.5556	244.34	89.1374	244.42	61.0442	243.51	77.8426	243.1	75.8782	244.83	63.5922	243.68	85.4412	244.34	89.1938	244.42	61.0048	77.7911	243.1	75.8323	244.83	63.5875
243.84	85.5556	244.48	89.1374	244.41	61.0442	243.65	77.8426	243.28	75.8782	245.1	63.5922	243.84	85.4139	244.48	89.1875	244.41	60.9497	77.7511	243.28	75.8093	245.1	63.5684
244.05	85.2778	244.64	89.1374	244.58	60.8434	243.97	77.8426	243.61	75.8782	245.22	63.5922	244.05	85.3867	244.64	89.1812	244.58	60.8985	77.7111	243.61	75.7818	245.22	63.5542
244.18	85.2778	244.85	89.1374	244.86	60.8434	244.25	77.551	243.9	75.8782	245.35	63.5922	244.18	85.3595	244.85	89.175	244.86	60.8473	77.6711	243.9	75.7542	245.35	63.5399
244.24	85.2778	244.97	89.1374	245.16	60.8434	244.42	77.551	244.05	75.8782	245.55	63.5922	244.24	85.3322	244.97	89.1687	245.16	60.7961	77.6311	244.05	75.7267	245.55	63.5256
244.43	85.2778	245	89.1374	245.22	60.6426	244.48	77.551	244.09	75.8782	245.81	63.5922	244.43	85.3105	245	89.1562	245.22	60.7449	77.5853	244.09	75.6991	245.81	63.5113
244.63	85.2778	245.22	89.1374	245.43	60.6426	244.67	77.551	244.29	75.8782	245.88	63.5922	244.63	85.2887	245.22	89.1436	245.43	60.6938	77.5453	244.29	75.6716	245.88	63.4971
244.8	85.2778	245.41	89.1374	245.66	60.6426	244.92	77.551	244.53	75.8782	245.9	63.3495	244.8	85.2614	245.41	89.1311	245.66	60.6426	77.5053	244.53	75.644	245.9	63.4828
244.89	85.2778	245.67	89.1374	245.87	60.6426	245.05	77.2595	244.66	75.8782	246.15	63.3495	244.89	85.2342	245.67	89.1186	245.87	60.5953	77.4653	244.66	75.6119	246.15	63.4685
245.05	85.2778	245.79	89.1374	245.95	60.4418	245.09	77.2595	244.7	75.644	246.37	63.3495	245.05	85.207	245.79	89.1061	245.95	60.5481	77.4253	244.7	75.5843	246.37	63.4495
245.25	85.2778	246.01	89.1374	246.02	60.4418	245.3	77.2595	244.88	75.644	246.59	63.3495	245.25	85.1797	246.01	89.0935	246.02	60.4969	77.3795	244.88	75.5568	246.59	63.4304
245.51	85.2778	246.23	89.1374	246.22	60.4418	245.48	77.2595	245.07	75.644	246.59	63.3495	245.51	85.1525	246.23	89.081	246.22	60.4457	77.3338	245.07	75.5292	246.59	63.4114
245.64	85.2778	246.45	89.1374	246.46	60.4418	245.73	77.2595	245.32	75.644	246.72	63.3495	245.64	85.1253	246.45	89.0685	246.46	60.3985	77.2881	245.32	75.5017	246.72	63.3924
245.79	85	246.5	89.1374	246.58	60.4418	245.78	77.2595	245.36	75.644	247.01	63.3495	245.79	85.098	246.5	89.0559	246.58	60.3512	77.2423	245.36	75.4741	247.01	63.3733
245.98	85	246.54	89.1374	246.61	60.241	245.85	77.2595	245.46	75.4098	247.36	63.3495	245.98	85.0708	246.54	89.0434	246.61	60.304	77.1909	245.46	75.4466	247.36	63.359
246.19	85	246.76	89.1374	246.81	60.241	246.15	77.2595	245.76	75.4098	247.49	63.3495	246.19	85.0436	246.76	89.0309	246.81	60.2528	77.1394	245.76	75.4144	247.49	63.3495
246.31	85	246.96	89.1374	247.01	60.241	246.51	76.9679	246.1	75.4098	247.59	63.3495	246.31	85.0218	246.96	89.0246	247.01	60.2055	77.088	246.1	75.3823	247.59	63.34
246.42	85	247.14	89.1374	247.32	60.0402	246.68	76.9679	246.24	75.4098	247.82	63.3495	246.42	84.9946	247.14	89.0183	247.32	60.1583	77.0422	246.24	75.3501	247.82	63.3305
246.57	85	247.12	89.1374	247.4	60.0402	246.76	76.9679	246.32	75.4098	248.05	63.3495	246.57	84.9673	247.12	89.0121	247.4	60.111	76.9965	246.32	75.3226	248.05	63.321
246.78	85	247.41	89.1374	247.62	60.0402	247	76.9679	246.54	75.4098	248.21	63.3495	246.78	84.9401	247.41	89.0058	247.62	60.0638	76.9451	246.54	75.295	248.21	63.3114
246.93	85	247.71	89.1374	247.88	60.0402	247.21	76.9679	246.77	75.1756	248.18	63.3495	246.93	84.9129	247.71	88.9996	247.88	60.0165	76.8936	246.77	75.2629	248.18	63.2972
247.02	85	247.96	89.1374	248.09	59.8394	247.4	76.9679	246.92	75.1756	248.42	63.3495	247.02	84.8856	247.96	88.9933	248.09	59.9693	76.8422	246.92	75.2308	248.42	63.2781
247.2	85	248.07	89.1374	248.16	59.8394	247.38	76.9679	246.9	75.1756	248.63	63.3495	247.2	84.8584	248.07	88.987	248.16	59.922	76.7907	246.9	75.1986	248.63	63.2591
247.42	84.7222	248.14	89.1374	248.23	59.8394	247.58	76.6764	247.11	75.1756	248.83	63.3495	247.42	84.8311	248.14	88.9808	248.23	59.8787	76.7335	247.11	75.1665	248.83	63.2448
247.6	84.7222	248.31	88.8179	248.41	59.8394	247.79	76.6764	247.33	75.1756	248.87	63.3495	247.6	84.8039	248.31	88.9745	248.41	59.8354	76.6764	247.33	75.1343	248.87	63.2258
247.73	84.7222	248.5	88.8179	248.69	59.8394	248.02	76.6764	247.55	75.1756	249	63.3495	247.73	84.7767	248.5	88.9682	248.69	59.7921	76.6249	247.55	75.0976	249	63.2067
247.94	84.7222	248.68	88.8179	248.78	59.6386	248.09	76.6764	247.61	75.1756	249.18	63.1068	247.94	84.7495	248.68	88.9557	248.78	59.7488	76.5735	247.61	75.0608	249.18	63.1877
248.14	84.7222	248.69	88.8179	248.82	59.6386	248.19	76.6764	247.67	74.9415	249.55	63.1068	248.14	84.7222	248.69	88.9432	248.82	59.7015	76.5163	247.67	75.0241	249.55	63.1687
248.37	84.7222	248.87	88.8179	249.03	59.6386	248.37	76.6764	247.91	74.9415	249.73	63.1068	248.37	84.695	248.87	88.9306	249.03	59.6582	76.4592	247.91	74.9874	249.73	63.1496
248.46	84.7222	249.04	88.8179	249.21	59.6386	248.73	76.6764	248.28	74.9415	249.8	63.1068	248.46	84.6678	249.04	88.9181	249.21	59.6149	76.4077	248.28	74.9506	249.8	63.1306
248.59	84.7222	249.34	88.8179	249.45	59.4378	248.97	76.3848	248.46	74.9415	250.06	63.1068	248.59	84.6405	249.34	88.9056	249.45	59.5716	76.3563	248.46	74.9139	250.06	63.1116
248.76	84.7222	249.53	88.8179	249.59	59.4378	249.02	76.3848	248.52	74.9415	250.3	63.1068	248.76	84.6133	249.53	88.8931	249.59	59.5283	76.3048	248.52	74.8772	250.3	63.0925
248.94	84.4444	249.66	88.8179	249.83	59.4378	249.29	76.3848	248.77	74.9415	250.49	63.1068	248.94	84.5861	249.66	88.8805	249.83	59.485	76.2476	248.77	74.8358	250.49	63.0735
249.07	84.4444	249.87	88.8179	250.09	59.4378	249.53	76.3848	248.97	74.7073	250.49	63.1068	249.07	84.5588	249.87	88.868	250.09	59.4417	76.1905	248.97	74.7945	250.49	63.0592
249.18	84.4444	250.1	88.8179	250.31	59.4378	249.72	76.3848	249.16	74.7073	250.64	62.8641	249.18	84.5316	250.1	88.8555	250.31	59.3984	76.139	249.16	74.7532	250.64	63.0449
249.37	84.4444	250.23	88.8179	250.35	59.237	249.76	76.0933	249.15	74.7073	250.87	62.8641	249.37	84.5044	250.23	88.843	250.35	59.359	76.0876	249.15	74.7164	250.87	63.0307
249.58	84.4444	250.22	88.8179	250.46	59.237	249.89	76.0933	249.33	74.7073	251.09	62.8641	249.58	84.4771	250.22	88.8304	250.46	59.3196	76.0361	249.33	74.6797	251.09	63.0116
249.72	84.4444	250.42	88.8179	250.61	59.237	250.12	76.0933	249.54	74.7073	251.14	62.8641	249.72	84.4499	250.42	88.8179	250.61	59.2803	75.979	249.54	74.643	251.14	62.9926
249.83	84.4444	250.62	88.8179	250.87	59.237	250.34	76.0933	249.76	74.7073	251.28	62.8641	249.83	84.4172	250.62	88.8054	250.87	59.237	75.9218	249.76	74.6016	251.28	62.9735
250.04	84.4444	250.84	88.8179	250.98	59.237	250.4	75.8017	249.84	74.7073	251.43	63.1068	250.04	84.39	250.84	88.7928	250.98	59.1936	75.8646	249.84	74.5603	251.43	62.9545
250.32	84.4444	250.85	88.8179	251	59.0361	250.53	75.8017	249.91	74.4731	251.7	63.1068	250.32	84.3628	250.85	88.7803	251	59.1543	75.8075	249.91	74.5236	251.7	62.9355
250.49	84.4444	251.02	88.8179	251.22	59.0361	250.71	75.8017	250.1	74.4731	251.94	63.1068	250.49	84.3355	251.02	88.7678	251.22	59.1149	75.7503	250.1	74.4822	251.94	62.9164
250.58	84.1667	251.35	88.8179	251.41	59.0361	250.95	75.8017	250.42	74.4731	252.02	63.1068	250.58	84.3083	251.35	88.7553	251.41	59.0716	75.6931	250.42	74.4409	252.02	62.8926
250.75	84.1667	251.61	88.8179	251.6	59.0361	251.2	75.8017	250.67	74.4731	252.28	63.1068	250.75	84.281	251.61	88.7427	251.6	59.0322	75.636	250.67	74.3996	252.28	62.8688
250.93	84.1667	251.79	88.8179	251.75	58.8353	251.3	75.5102	250.71	74.4731	252.55	63.1068	250.93	84.2538	251.79	88.7302	251.75	58.9928	75.5788	250.71	74.3583	252.55	62.845
251.13	84.1667	251.79	88.8179	252	58.8353	251.57	75.5102	250.96	74.2389	252.72	63.1068	251.13	84.2266	251.79	88.7177	252	58.9535	75.5159	250.96	74.3123	252.72	62.8212
251.19	84.1667	251.97	88.8179	252.23	58.8353	251.82	75.5102	251.19	74.2389	252.76	62.8641	251.19	84.1993	251.97	88.7051	252.23	58.9141	75.453	251.19	74.271	252.76	62.7974
251.34	84.1667	252.12	88.8179	252.49	58.8353	252.02	75.5102	251.4	74.2389	252.89	62.8641	251.34	84.1721	252.12	88.6926	252.49	58.8747	75.3902	251.4	74.2297	252.89	62.7737
251.53	84.1667	252.34	88.8179	252.52	58.8353	252.05	75.2187	251.4	74.2389	253.09	62.8641	251.53	84.1449	252.34	88.6801	252.52	58.8353	75.3273	251.4	74.1884	253.09	62.7499
251.74	84.1667	252.39	88.8179	252.65	58.8353	252.2	75.2187	251.53	74.2389	253.32	62.6214	251.74	84.1176	252.39	88.6675	252.65	58.796	75.2701	251.53	74.147	253.32	62.7261
251.86	84.1667	252.5	88.8179	252.81	58.8353	252.38	75.2187	251.75	74.0047	253.37	62.6214	251.86	84.0904	252.5	88.6613	252.81	58.7566	75.2072	251.75	74.1057	253.37	62.7023
252	84.1667	252.66	88.4984	253.02	58.8353	252.6	75.2187	251.98	74.0047	253.49	62.6214	252	84.0632	252.66	88.655	253.02	58.7172	75.1443	251.98	74.0598	253.49	62.6785
252.19	84.1667	252.96	88.4984	253.15	58.6345	252.68	74.9271	252.05	74.0047	253.67	62.6214	252.19	84.0359	252.96	88.6488	253.15	58.6818	75.0815	252.05	74.0139	253.67	62.6594
252.43	83.8889	253.23	88.4984	253.21	58.6345	252.78	74.9271	252.15	74.0047	253.9	62.6214	252.43	84.0087	253.23	88.6362	253.21	58.6424	75.0186	252.15	73.9725	253.9	62.6356
252.63	83.8889	253.29	88.4984	253.41	58.6345	253.01	74.9271	252.33	74.0047	254.07	62.6214	252.63	83.9815	253.29	88.6237	253.41	58.603	74.95	252.33	73.9312	254.07	62.6118
252.76	83.8889	253.5	88.4984	253.64	58.6345	253.21	74.9271	252.56	74.0047	254.23	62.6214	252.76	83.9543	253.5	88.6112	253.64	58.5637	74.8814	252.56	73.8853	254.23	62.588
252.96	83.8889	253.72	88.4984	253.76	58.4337	253.34	74.9271	252.83	74.0047	254.49	62.6214	252.96	83.927	253.72	88.5986	253.76	58.5282	74.8185	252.83	73.8394	254.49	62.5643
253.18	83.8889	253.88	88.4984	253.85	58.4337	253.53	74.6356	252.93	73.7705	254.73	62.6214	253.18	83.8998	253.88	88.5861	253.85	58.4928	74.7556	252.93	73.7935	254.73	62.5404
253.35	83.8889	253.89	88.4984	254.16	58.4337	253.78	74.6356	253.17	73.7705	254.94	62.6214	253.35	83.878	253.89	88.5736	254.16	58.4574	74.687	253.17	73.7429	254.94	62.5167
253.42	83.8889	254.05	88.4984	254.39	58.4337	254.05	74.6356	253.43	73.7705	254.94	62.6214	253.42	83.8508	254.05	88.561	254.39	58.418	74.6184	253.43	73.697	254.94	62.4881
253.58	83.8889	254.21	88.4984	254.65	58.4337	254.27	74.6356	253.61	73.7705	255.12	62.6214	253.58	83.8235	254.21	88.5485	254.65	58.3786	74.5498	253.61	73.6511	255.12	62.4643
253.76	83.8889	254.46	88.4984	254.7	58.4337	254.28	74.6356	253.66	73.7705	255.24	62.3786	253.76	83.7963	254.46	88.536	254.7	58.3432	74.4869	253.66	73.6052	255.24	62.4405
253.98	83.8889	254.53	88.4984	254.83	58.4337	254.49	74.344	253.77	73.7705	255.49	62.3786	253.98	83.7691	254.53	88.5235	254.83	58.3077	74.4183	253.77	73.5547	255.49	62.4167
254.08	83.6111	254.64	88.4984	255.03	58.2329	254.65	74.344	253.99	73.5363	255.57	62.3786	254.08	83.7418	254.64	88.5109	255.03	58.2723	74.3497	253.99	73.5042	255.57	62.3882
254.21	83.6111	254.97	88.4984	255.2	58.2329	254.87	74.344	254.23	73.5363	255.65	62.3786	254.21	83.7146	254.97	88.4984	255.2	58.2369	74.2811	254.23	73.4536	255.65	62.3596
254.41	83.6111	255.2	88.4984	255.33	58.2329	254.94	74.344	254.29	73.5363	255.87	62.3786	254.41	83.6874	255.2	88.4859	255.33	58.2014	74.2183	254.29	73.4031	255.87	62.3263
254.63	83.6111	255.44	88.4984	255.39	58.2329	255.06	74.344	254.39	73.3021	256.09	62.3786	254.63	83.6601	255.44	88.4733	255.39	58.1699	74.1497	254.39	73.3572	256.09	62.293
254.76	83.6111	255.46	88.4984	255.6	58.0321	255.26	74.0525	254.58	73.3021	256.2	62.1359	254.76	83.6329	255.46	88.4608	255.6	58.1384	74.0811	254.58	73.3113	256.2	62.2597
254.95	83.6111	255.61	88.4984	255.84	58.0321	255.51	74.0525	254.8	73.3021	256.32	62.1359	254.95	83.6111	255.61	88.4483	255.84	58.103	74.0125	254.8	73.2608	256.32	62.2263
255.17	83.6111	255.75	88.4984	255.96	58.0321	255.58	74.0525	255.01	73.3021	256.63	62.1359	255.17	83.5839	255.75	88.4358	255.96	58.0676	73.9439	255.01	73.2103	256.63	62.193
255.38	83.6111	256	88.4984	255.97	58.0321	255.67	73.7609	255.15	73.0679	256.88	62.1359	255.38	83.5566	256	88.4232	255.97	58.0361	73.8753	255.15	73.1598	256.88	62.155
255.52	83.6111	256.11	88.4984	256.3	58.0321	256	73.7609	255.39	73.0679	257.09	62.1359	255.52	83.5294	256.11	88.4107	256.3	58.0046	73.8067	255.39	73.1138	257.09	62.1169
255.63	83.6111	256.14	88.4984	256.57	57.8313	256.26	73.7609	255.63	73.0679	257.14	62.1359	255.63	83.5022	256.14	88.3919	256.57	57.9731	73.7381	255.63	73.0633	257.14	62.0836
255.82	83.6111	256.32	88.4984	256.81	57.8313	256.49	73.7609	255.86	73.0679	257.3	62.1359	255.82	83.475	256.32	88.3731	256.81	57.9376	73.6637	255.86	73.0128	257.3	62.0503
256.01	83.3333	256.58	88.4984	256.88	57.8313	256.55	73.7609	255.89	73.0679	257.49	62.1359	256.01	83.4477	256.58	88.3543	256.88	57.9022	73.5952	255.89	72.9623	257.49	62.0122
256.16	83.3333	256.92	88.4984	257.04	57.8313	256.73	73.4694	256.06	73.0679	257.7	62.1359	256.16	83.4205	256.92	88.3355	257.04	57.8668	73.5266	256.06	72.9118	257.7	61.9789
256.24	83.3333	256.98	88.4984	257.25	57.8313	256.95	73.4694	256.22	72.8337	257.77	62.1359	256.24	83.3932	256.98	88.3167	257.25	57.8313	73.4522	256.22	72.8659	257.77	61.9455
256.41	83.3333	257.17	88.4984	257.44	57.8313	257.12	73.4694	256.46	72.8337	257.88	62.1359	256.41	83.366	257.17	88.3042	257.44	57.7959	73.3779	256.46	72.8154	257.88	61.9075
256.62	83.3333	257.37	88.1789	257.52	57.6305	257.17	73.4694	256.55	72.8337	258.09	61.8932	256.62	83.3388	257.37	88.2917	257.52	57.7604	73.3093	256.55	72.7648	258.09	61.8694
256.82	83.3333	257.59	88.1789	257.63	57.6305	257.31	73.1778	256.63	72.8337	258.33	61.8932	256.82	83.317	257.59	88.2792	257.63	57.725	73.2407	256.63	72.7143	258.33	61.8313
256.92	83.3333	257.65	88.1789	257.83	57.6305	257.53	73.1778	256.85	72.5995	258.46	61.8932	256.92	83.2898	257.65	88.2666	257.83	57.6896	73.1664	256.85	72.6638	258.46	61.7933
257.07	83.3333	257.7	88.1789	258.07	57.6305	257.77	73.1778	257.06	72.5995	258.47	61.8932	257.07	83.2625	257.7	88.2541	258.07	57.6542	73.0921	257.06	72.6087	258.47	61.7504
257.3	83.3333	257.91	88.1789	258.21	57.6305	257.87	73.1778	257.19	72.5995	258.82	61.8932	257.3	83.2353	257.91	88.2416	258.21	57.6227	73.0178	257.19	72.5536	258.82	61.7076
257.57	83.3333	258.12	88.1789	258.19	57.6305	257.87	72.8863	257.34	72.3653	259.1	61.8932	257.57	83.2081	258.12	88.229	258.19	57.5872	72.9492	257.34	72.5031	259.1	61.6648
257.69	83.0556	258.26	88.1789	258.45	57.4297	258.15	72.8863	257.63	72.3653	259.32	61.6505	257.69	83.1808	258.26	88.2102	258.45	57.5518	72.8749	257.63	72.4526	259.32	61.6172
257.85	83.0556	258.34	88.1789	258.78	57.4297	258.5	72.8863	257.87	72.3653	259.4	61.6505	257.85	83.1536	258.34	88.1914	258.78	57.5163	72.8006	257.87	72.4021	259.4	61.5696
258.02	83.0556	258.65	88.1789	259.01	57.4297	258.72	72.8863	258.11	72.3653	259.55	61.6505	258.02	83.1264	258.65	88.1727	259.01	57.4809	72.7262	258.11	72.3516	259.55	61.522
258.21	83.0556	258.88	88.1789	259.1	57.4297	258.78	72.5948	258.14	72.1312	259.77	61.6505	258.21	83.0991	258.88	88.1539	259.1	57.4455	72.6462	258.14	72.3011	259.77	61.4744
258.36	83.0556	259.15	88.1789	259.3	57.4297	258.98	72.5948	258.32	72.1312	259.98	61.4078	258.36	83.0719	259.15	88.1351	259.3	57.41	72.5719	258.32	72.2459	259.98	61.4268
258.43	83.0556	259.23	88.1789	259.51	57.4297	259.19	72.5948	258.5	72.1312	260.05	61.4078	258.43	83.0501	259.23	88.1163	259.51	57.3746	72.4918	258.5	72.1954	260.05	61.3792
258.64	83.0556	259.27	88.1789	259.73	57.4297	259.42	72.5948	258.69	72.1312	260.14	61.4078	258.64	83.0229	259.27	88.0975	259.73	57.3392	72.4118	258.69	72.1449	260.14	61.3269
258.86	83.0556	259.44	88.1789	259.75	57.4297	259.42	72.3032	258.81	72.1312	260.34	61.4078	258.86	82.9956	259.44	88.0787	259.75	57.3037	72.3318	258.81	72.0898	260.34	61.2745
259.02	83.0556	259.68	88.1789	259.87	57.4297	259.56	72.3032	258.88	72.1312	260.59	61.4078	259.02	82.9684	259.68	88.0599	259.87	57.2683	72.246	258.88	72.0393	260.59	61.2222
259.13	83.0556	259.85	88.1789	260.08	57.2289	259.78	72.3032	259.08	71.897	260.76	61.4078	259.13	82.9412	259.85	88.0411	260.08	57.2368	72.166	259.08	71.9888	260.76	61.1746
259.29	82.7778	259.87	88.1789	260.31	57.2289	260.01	72.3032	259.33	71.897	260.73	61.4078	259.29	82.9139	259.87	88.0223	260.31	57.2053	72.086	259.33	71.9337	260.73	61.1222
259.52	82.7778	260.01	88.1789	260.46	57.2289	260.13	72.0117	259.44	71.897	260.98	61.1651	259.52	82.8867	260.01	88.0035	260.46	57.1738	72.0059	259.44	71.8786	260.98	61.0699
259.73	82.7778	260.26	88.1789	260.46	57.2289	260.16	72.0117	259.49	71.897	261.31	61.1651	259.73	82.8595	260.26	87.9847	260.46	57.1384	71.9259	259.49	71.8281	261.31	61.0175
259.89	82.7778	260.6	87.8594	260.67	57.2289	260.36	72.0117	259.84	71.6628	261.56	61.1651	259.89	82.8322	260.6	87.9659	260.67	57.1029	71.8459	259.84	71.773	261.56	60.9652
260.06	82.7778	260.73	87.8594	261.01	57.0281	260.68	71.7201	260.1	71.6628	261.66	61.1651	260.06	82.805	260.73	87.9471	261.01	57.0714	71.7659	260.1	71.7179	261.66	60.9128
260.26	82.7778	260.85	87.8594	261.29	57.0281	260.95	71.7201	260.35	71.6628	261.84	60.9223	260.26	82.7778	260.85	87.9283	261.29	57.0399	71.6801	260.35	71.6628	261.84	60.8605
260.48	82.7778	261.06	87.8594	261.37	57.0281	261.02	71.7201	260.4	71.6628	262.06	60.9223	260.48	82.7505	261.06	87.9095	261.37	57.0084	71.5944	260.4	71.6031	262.06	60.8034
260.57	82.7778	261.26	87.8594	261.58	57.0281	261.26	71.4286	260.55	71.6628	262.3	60.9223	260.57	82.7233	261.26	87.8907	261.58	56.9769	71.5143	260.55	71.5434	262.3	60.7462
260.7	82.7778	261.38	87.8594	261.8	57.0281	261.46	71.4286	260.78	71.4286	262.35	60.6796	260.7	82.6961	261.38	87.8657	261.8	56.9454	71.4343	260.78	71.4883	262.35	60.6891
260.87	82.7778	261.44	87.8594	262.04	56.8273	261.68	71.4286	260.95	71.4286	262.4	60.6796	260.87	82.6689	261.44	87.8406	262.04	56.9139	71.3485	260.95	71.4332	262.4	60.6273
261.07	82.7778	261.59	87.8594	262.06	56.8273	261.74	71.4286	261.05	71.4286	262.64	60.6796	261.07	82.6416	261.59	87.8218	262.06	56.8864	71.2628	261.05	71.3781	262.64	60.5701
261.21	82.5	261.8	87.8594	262.16	56.8273	261.84	71.137	261.14	71.4286	262.88	60.6796	261.21	82.6144	261.8	87.803	262.16	56.8549	71.1828	261.14	71.3184	262.88	60.5083
261.32	82.5	261.97	87.8594	262.38	56.8273	262.05	71.137	261.32	71.1944	263.05	60.4369	261.32	82.5871	261.97	87.7843	262.38	56.8234	71.1027	261.32	71.2633	263.05	60.4464
261.5	82.5	262.09	87.8594	262.63	56.8273	262.3	71.137	261.56	71.1944	263.05	60.4369	261.5	82.5599	262.09	87.7655	262.63	56.7919	71.0227	261.56	71.2082	263.05	60.3845
261.73	82.5	262.32	87.8594	262.78	56.6265	262.41	71.137	261.71	71.1944	263.22	60.4369	261.73	82.5327	262.32	87.7467	262.78	56.7604	70.9369	261.71	71.153	263.22	60.3179
261.88	82.5	262.58	87.5399	262.81	56.6265	262.48	70.8455	261.72	71.1944	263.52	60.1942	261.88	82.5054	262.58	87.7279	262.81	56.7289	70.8569	261.72	71.0979	263.52	60.2513
261.98	82.5	262.84	87.5399	262.98	56.6265	262.68	70.8455	262	71.1944	263.87	60.1942	261.98	82.4782	262.84	87.7091	262.98	56.7013	70.7712	262	71.0428	263.87	60.1847
262.22	82.5	263	87.5399	263.24	56.6265	262.89	70.8455	262.32	71.1944	263.96	60.1942	262.22	82.451	263	87.6903	263.24	56.6698	70.6854	262.32	70.9877	263.96	60.118
262.46	82.5	263	87.5399	263.57	56.6265	263.18	70.5539	262.56	71.1944	264.15	59.9515	262.46	82.4237	263	87.6715	263.57	56.6383	70.5997	262.56	70.9326	264.15	60.0514
262.66	82.5	263.16	87.5399	263.63	56.6265	263.29	70.5539	262.66	70.9602	264.38	59.9515	262.66	82.3965	263.16	87.6527	263.63	56.6068	70.5139	262.66	70.8821	264.38	59.9848
262.74	82.5	263.36	87.5399	263.86	56.4257	263.53	70.2624	262.82	70.9602	264.6	59.9515	262.74	82.3693	263.36	87.6276	263.86	56.5753	70.4282	262.82	70.827	264.6	59.9181
262.89	82.2222	263.57	87.5399	264.11	56.4257	263.78	70.2624	263	70.9602	264.74	59.7087	262.89	82.3421	263.57	87.6026	264.11	56.5438	70.3424	263	70.7719	264.74	59.8515
263.09	82.2222	263.64	87.5399	264.3	56.4257	264	70.2624	263.25	70.726	264.73	59.7087	263.09	82.3148	263.64	87.5775	264.3	56.5084	70.251	263.25	70.7168	264.73	59.7849
263.26	82.2222	263.7	87.5399	264.38	56.4257	264.05	69.9708	263.29	70.726	264.98	59.7087	263.26	82.2876	263.7	87.5525	264.38	56.4729	70.1652	263.29	70.6617	264.98	59.7135
263.36	82.2222	263.93	87.5399	264.44	56.4257	264.18	69.9708	263.38	70.726	265.21	59.7087	263.36	82.2604	263.93	87.5274	264.44	56.4375	70.0795	263.38	70.6066	265.21	59.6421
263.5	82.2222	264.29	87.5399	264.66	56.4257	264.36	69.9708	263.61	70.4918	265.39	59.466	263.5	82.2331	264.29	87.5024	264.66	56.406	69.988	263.61	70.5515	265.39	59.5707
263.68	82.2222	264.5	87.5399	264.91	56.4257	264.62	69.9708	263.83	70.4918	265.42	59.466	263.68	82.2113	264.5	87.4773	264.91	56.3745	69.8965	263.83	70.4964	265.42	59.4946
263.91	82.2222	264.55	87.5399	265.01	56.2249	264.71	69.6793	264.02	70.4918	265.61	59.466	263.91	82.1841	264.55	87.4522	265.01	56.343	69.8051	264.02	70.4413	265.61	59.4232
264.02	82.2222	264.76	87.5399	265.07	56.2249	264.79	69.6793	263.99	70.2576	265.81	59.466	264.02	82.1569	264.76	87.4272	265.07	56.3076	69.7136	263.99	70.3816	265.81	59.3518
264.15	82.2222	264.95	87.5399	265.27	56.2249	265.01	69.6793	264.2	70.2576	266.17	59.466	264.15	82.1296	264.95	87.4021	265.27	56.2722	69.6221	264.2	70.3265	266.17	59.2756
264.33	82.2222	265.11	87.5399	265.47	56.2249	265.21	69.3878	264.53	70.2576	266.3	59.466	264.33	82.1024	265.11	87.3771	265.47	56.2407	69.5364	264.53	70.2714	266.3	59.1995
264.61	81.9444	265.19	87.5399	265.76	56.2249	265.37	69.3878	264.81	70.0234	266.46	59.2233	264.61	82.0752	265.19	87.352	265.76	56.2092	69.4449	264.81	70.2117	266.46	59.1281
264.79	81.9444	265.28	87.5399	265.86	56.2249	265.5	69.3878	264.9	70.0234	266.72	59.2233	264.79	82.0479	265.28	87.3269	265.86	56.1776	69.3535	264.9	70.152	266.72	59.052
264.9	81.9444	265.5	87.2204	266.09	56.2249	265.79	69.3878	265.06	70.0234	266.97	59.2233	264.9	82.0207	265.5	87.3019	266.09	56.1461	69.2677	265.06	70.0923	266.97	58.9758
265.08	81.9444	265.69	87.2204	266.35	56.2249	266.02	69.0962	265.27	70.0234	267.11	58.9806	265.08	81.9935	265.69	87.2768	266.35	56.1146	69.182	265.27	70.0372	267.11	58.9044
265.29	81.9444	265.84	87.2204	266.54	56.2249	266.28	69.0962	265.52	70.0234	267.14	58.9806	265.29	81.9662	265.84	87.2518	266.54	56.0871	69.0905	265.52	69.9775	267.14	58.8283
265.47	81.9444	266	87.2204	266.61	56.0241	266.34	69.0962	265.58	69.7892	267.32	58.7379	265.47	81.939	266	87.2267	266.61	56.0595	68.999	265.58	69.9178	267.32	58.7521
265.55	81.9444	266.27	87.2204	266.72	56.0241	266.48	69.0962	265.64	69.7892	267.57	58.7379	265.55	81.9172	266.27	87.2017	266.72	56.032	68.9133	265.64	69.8581	267.57	58.676
265.67	81.9444	266.52	87.2204	266.88	56.0241	266.65	69.0962	265.86	69.7892	267.77	58.7379	265.67	81.89	266.52	87.1766	266.88	56.0005	68.8218	265.86	69.7984	267.77	58.5999
265.87	81.9444	266.72	87.2204	267.17	56.0241	266.86	68.8047	266.09	69.7892	267.8	58.4952	265.87	81.8628	266.72	87.1515	267.17	55.969	68.7304	266.09	69.7387	267.8	58.5237
266.09	81.9444	266.77	87.2204	267.27	56.0241	266.98	68.8047	266.27	69.555	268.01	58.4952	266.09	81.8355	266.77	87.1265	267.27	55.9414	68.6389	266.27	69.679	268.01	58.4475
266.19	81.6667	266.85	87.2204	267.33	56.0241	267.06	68.5131	266.28	69.555	268.18	58.2524	266.19	81.8083	266.85	87.1014	267.33	55.9138	68.5531	266.28	69.6193	268.18	58.3762
266.32	81.6667	267.03	87.2204	267.54	55.8233	267.26	68.5131	266.46	69.555	268.41	58.2524	266.32	81.781	267.03	87.0764	267.54	55.8863	68.4674	266.46	69.555	268.41	58.3048
266.51	81.6667	267.27	87.2204	267.73	55.8233	267.49	68.5131	266.72	69.555	268.63	58.2524	266.51	81.7538	267.27	87.0513	267.73	55.8587	68.3759	266.72	69.4908	268.63	58.2286
266.74	81.6667	267.41	87.2204	267.94	55.8233	267.63	68.2216	267.07	69.555	268.79	58.2524	266.74	81.7266	267.41	87.0263	267.94	55.8312	68.2902	267.07	69.4265	268.79	58.1572
266.9	81.6667	267.41	86.901	268.08	55.8233	267.66	68.2216	267.16	69.3208	269.03	58.0097	266.9	81.6993	267.41	87.0012	268.08	55.8036	68.1987	267.16	69.3668	269.03	58.0859
267.09	81.6667	267.61	86.901	268.31	55.8233	268.01	68.2216	267.32	69.3208	269.32	58.0097	267.09	81.6721	267.61	86.9761	268.31	55.776	68.113	267.32	69.3025	269.32	58.0145
267.27	81.6667	267.95	86.901	268.56	55.6225	268.26	67.93	267.56	69.3208	269.45	58.0097	267.27	81.6503	267.95	86.9511	268.56	55.7485	68.0272	267.56	69.2382	269.45	57.9478
267.49	81.6667	268.21	86.901	268.8	55.6225	268.51	67.93	267.81	69.3208	269.51	57.767	267.49	81.6285	268.21	86.926	268.8	55.7209	67.9357	267.81	69.1785	269.51	57.8812
267.66	81.6667	268.3	86.901	268.85	55.6225	268.57	67.93	267.93	69.3208	269.69	57.767	267.66	81.6013	268.3	86.8947	268.85	55.6894	67.85	267.93	69.1188	269.69	57.8098
267.73	81.6667	268.42	86.901	269	55.6225	268.74	67.6385	267.94	69.0867	269.89	57.767	267.73	81.5741	268.42	86.8634	269	55.6579	67.7585	267.94	69.0545	269.89	57.7384
267.91	81.6667	268.63	86.901	269.16	55.6225	268.97	67.6385	268.15	69.0867	270.14	57.5243	267.91	81.5468	268.63	86.832	269.16	55.6264	67.6671	268.15	68.9948	270.14	57.6718
268.09	81.3889	268.81	86.901	269.39	55.6225	269.15	67.3469	268.38	69.0867	270.16	57.5243	268.09	81.5196	268.81	86.8007	269.39	55.5949	67.5699	268.38	68.9351	270.16	57.6052
268.29	81.3889	268.96	86.901	269.51	55.4217	269.25	67.3469	268.57	68.8525	270.34	57.5243	268.29	81.4924	268.96	86.7694	269.51	55.5634	67.4784	268.57	68.8754	270.34	57.5386
268.37	81.3889	268.97	86.5815	269.57	55.4217	269.32	67.3469	268.61	68.8525	270.54	57.2816	268.37	81.4651	268.97	86.7381	269.57	55.5319	67.3869	268.61	68.8157	270.54	57.4672
268.53	81.3889	269.19	86.5815	269.8	55.4217	269.53	67.3469	268.79	68.8525	270.73	57.2816	268.53	81.4379	269.19	86.7068	269.8	55.5004	67.2898	268.79	68.756	270.73	57.3958
268.74	81.3889	269.34	86.5815	270.01	55.4217	269.77	67.0554	268.96	68.6183	270.87	57.2816	268.74	81.4107	269.34	86.6692	270.01	55.4689	67.1983	268.96	68.6963	270.87	57.3244
268.96	81.3889	269.56	86.5815	270.12	55.4217	269.91	67.0554	269.27	68.6183	271.07	57.0388	268.96	81.3889	269.56	86.6316	270.12	55.4374	67.1068	269.27	68.6366	271.07	57.2578
269.05	81.3889	269.74	86.5815	270.23	55.4217	269.91	67.0554	269.42	68.6183	271.32	57.0388	269.05	81.3671	269.74	86.594	270.23	55.4059	67.0154	269.42	68.5769	271.32	57.1864
269.23	81.3889	269.93	86.5815	270.55	55.4217	270.17	67.0554	269.59	68.6183	271.61	57.0388	269.23	81.3453	269.93	86.5627	270.55	55.3744	66.9239	269.59	68.5172	271.61	57.115
269.48	81.3889	270.19	86.5815	270.79	55.4217	270.49	66.7639	269.86	68.3841	271.79	56.7961	269.48	81.3181	270.19	86.5314	270.79	55.339	66.8324	269.86	68.4575	271.79	57.0483
269.71	81.3889	270.4	86.5815	271.04	55.4217	270.73	66.7639	270.09	68.3841	271.81	56.7961	269.71	81.2909	270.4	86.5	271.04	55.3036	66.741	270.09	68.3933	271.81	56.977
269.84	81.3889	270.53	86.5815	271.08	55.4217	270.8	66.7639	270.2	68.3841	272.04	56.7961	269.84	81.2636	270.53	86.4687	271.08	55.2721	66.6495	270.2	68.3336	272.04	56.9103
269.98	81.1111	270.52	86.5815	271.25	55.2209	271.01	66.4723	270.24	68.1499	272.18	56.5534	269.98	81.2364	270.52	86.4374	271.25	55.2406	66.558	270.24	68.2739	272.18	56.8437
270.16	81.1111	270.73	86.5815	271.45	55.2209	271.19	66.4723	270.42	68.1499	272.41	56.5534	270.16	81.2091	270.73	86.4061	271.45	55.2091	66.4609	270.42	68.2142	272.41	56.7723
270.36	81.1111	270.93	86.5815	271.62	55.2209	271.43	66.4723	270.67	68.1499	272.45	56.5534	270.36	81.1819	270.93	86.3685	271.62	55.1736	66.3694	270.67	68.1499	272.45	56.7057
270.48	81.1111	271.11	86.262	271.74	55.2209	271.47	66.4723	270.84	68.1499	272.61	56.5534	270.48	81.1547	271.11	86.3309	271.74	55.1382	66.2722	270.84	68.0902	272.61	56.6391
270.57	81.1111	271.11	86.262	271.81	55.2209	271.54	66.4723	270.87	67.9157	272.81	56.5534	270.57	81.1329	271.11	86.2933	271.81	55.1028	66.1808	270.87	68.0305	272.81	56.5772
270.78	81.1111	271.28	86.262	272.02	55.2209	271.78	66.1808	271.06	67.9157	273.04	56.3107	270.78	81.1111	271.28	86.2557	272.02	55.0713	66.0893	271.06	67.9662	273.04	56.5153
271	81.1111	271.6	86.262	272.25	55.2209	272	66.1808	271.23	67.9157	273.09	56.3107	271	81.0893	271.6	86.2181	272.25	55.0398	65.9921	271.23	67.9019	273.09	56.4487
271.15	81.1111	271.89	86.262	272.36	55.2209	272.17	65.8892	271.45	67.9157	273.25	56.3107	271.15	81.0675	271.89	86.1805	272.36	55.0083	65.9006	271.45	67.8376	273.25	56.3821
271.26	81.1111	272.04	86.262	272.38	55.0201	272.18	65.8892	271.66	67.6815	273.56	56.3107	271.26	81.0403	272.04	86.1492	272.38	54.9728	65.8092	271.66	67.7779	273.56	56.3202
271.43	81.1111	272.09	86.262	272.72	55.0201	272.34	65.8892	271.85	67.6815	273.84	56.3107	271.43	81.0131	272.09	86.1116	272.72	54.9374	65.712	271.85	67.7136	273.84	56.2583
271.65	81.1111	272.3	86.262	273.01	55.0201	272.6	65.5977	272.08	67.6815	274.04	56.3107	271.65	80.9858	272.3	86.074	273.01	54.9059	65.6205	272.08	67.6493	274.04	56.1965
271.91	80.8333	272.45	85.9425	273.24	54.8193	272.94	65.5977	272.36	67.6815	274.08	56.068	271.91	80.9586	272.45	86.0365	273.24	54.8744	65.5291	272.36	67.5851	274.08	56.1394
272.03	80.8333	272.65	85.9425	273.3	54.8193	273.01	65.3061	272.48	67.4473	274.27	56.068	272.03	80.9314	272.65	85.9989	273.3	54.8429	65.4319	272.48	67.5208	274.27	56.0822
272.21	80.8333	272.67	85.9425	273.47	54.8193	273.21	65.3061	272.53	67.4473	274.48	56.068	272.21	80.9041	272.67	85.9613	273.47	54.8114	65.3404	272.53	67.4565	274.48	56.0251
272.4	80.8333	272.85	85.9425	273.66	54.8193	273.42	65.0146	272.71	67.4473	274.64	56.068	272.4	80.8769	272.85	85.9174	273.66	54.7799	65.249	272.71	67.3922	274.64	55.9728
272.6	80.8333	273.02	85.9425	273.85	54.6185	273.63	65.0146	272.92	67.4473	274.69	56.068	272.6	80.8551	273.02	85.8736	273.85	54.7445	65.1575	272.92	67.3279	274.69	55.9157
272.71	80.8333	273.23	85.9425	273.92	54.6185	273.74	65.0146	273.12	67.2131	274.84	55.8252	272.71	80.8333	273.23	85.8297	273.92	54.713	65.066	273.12	67.2636	274.84	55.8586
272.83	80.8333	273.46	85.9425	274.03	54.6185	273.76	64.723	273.12	67.2131	275.04	55.8252	272.83	80.8115	273.46	85.7921	274.03	54.6815	64.9746	273.12	67.1993	275.04	55.8062
272.99	80.8333	273.58	85.623	274.22	54.6185	273.99	64.723	273.33	67.2131	275.29	55.8252	272.99	80.7898	273.58	85.7546	274.22	54.65	64.8831	273.33	67.1351	275.29	55.7538
273.2	80.8333	273.82	85.623	274.46	54.6185	274.22	64.723	273.54	66.9789	275.36	55.8252	273.2	80.7625	273.82	85.717	274.46	54.6185	64.7916	273.54	67.0754	275.36	55.7015
273.36	80.8333	274.06	85.623	274.59	54.6185	274.36	64.723	273.71	66.9789	275.4	55.5825	273.36	80.7353	274.06	85.6794	274.59	54.587	64.7002	273.71	67.0157	275.4	55.6491
273.47	80.8333	274.23	85.623	274.6	54.6185	274.39	64.723	273.83	66.9789	275.72	55.5825	273.47	80.7081	274.23	85.6355	274.6	54.5555	64.6087	273.83	66.956	275.72	55.5968
273.64	80.5556	274.22	85.623	274.84	54.4177	274.58	64.4315	274.07	66.9789	276.04	55.5825	273.64	80.6808	274.22	85.5917	274.84	54.524	64.5172	274.07	66.8963	276.04	55.5444
273.87	80.5556	274.4	85.623	275.19	54.4177	274.77	64.4315	274.32	66.7447	276.23	55.3398	273.87	80.6536	274.4	85.5478	275.19	54.4885	64.4258	274.32	66.8366	276.23	55.4969
274.06	80.5556	274.6	85.623	275.42	54.4177	275.04	64.4315	274.62	66.7447	276.28	55.3398	274.06	80.6264	274.6	85.504	275.42	54.4531	64.3343	274.62	66.7769	276.28	55.4445
274.17	80.5556	274.81	85.623	275.49	54.4177	275.19	64.4315	274.74	66.7447	276.49	55.3398	274.17	80.5991	274.81	85.4601	275.49	54.4177	64.2428	274.74	66.7172	276.49	55.3922
274.4	80.5556	274.87	85.623	275.69	54.4177	275.38	64.1399	274.8	66.7447	276.69	55.0971	274.4	80.5773	274.87	85.4163	275.69	54.3862	64.1514	274.8	66.6575	276.69	55.3446
274.62	80.5556	274.93	85.3035	275.88	54.2169	275.61	64.1399	275.03	66.5105	276.9	55.0971	274.62	80.5556	274.93	85.3662	275.88	54.3547	64.0599	275.03	66.5978	276.9	55.2922
274.84	80.5556	275.27	85.3035	276.09	54.2169	275.86	63.8484	275.19	66.5105	276.89	55.0971	274.84	80.5338	275.27	85.316	276.09	54.3192	63.9684	275.19	66.5381	276.89	55.2399
274.92	80.5556	275.55	85.3035	276.11	54.2169	275.94	63.8484	275.37	66.5105	277.05	55.0971	274.92	80.512	275.55	85.2722	276.11	54.2838	63.877	275.37	66.4738	277.05	55.1875
275.06	80.5556	275.78	85.3035	276.22	54.2169	276.04	63.8484	275.41	66.2763	277.25	55.0971	275.06	80.4848	275.78	85.2283	276.22	54.2484	63.7798	275.41	66.4141	277.25	55.1352
275.26	80.5556	275.81	85.3035	276.45	54.2169	276.18	63.5568	275.61	66.2763	277.49	54.8544	275.26	80.4575	275.81	85.1782	276.45	54.2129	63.6883	275.61	66.3544	277.49	55.0876
275.44	80.5556	276.01	85.3035	276.68	54.2169	276.44	63.5568	275.83	66.2763	277.62	54.8544	275.44	80.4303	276.01	85.1281	276.68	54.1775	63.5969	275.83	66.2901	277.62	55.0352
275.55	80.2778	276.16	85.3035	276.82	54.0161	276.58	63.5568	276	66.2763	277.63	54.8544	275.55	80.403	276.16	85.078	276.82	54.1381	63.5111	276	66.2258	277.63	54.9829
275.69	80.2778	276.38	84.984	276.82	54.0161	276.6	63.2653	276.05	66.0422	277.84	54.8544	275.69	80.3758	276.38	85.0279	276.82	54.1027	63.4196	276.05	66.1661	277.84	54.9305
275.88	80.2778	276.46	84.984	277.02	54.0161	276.83	63.2653	276.28	66.0422	278.18	54.8544	275.88	80.3486	276.46	84.9778	277.02	54.0673	63.3282	276.28	66.1064	278.18	54.8782
276.1	80.2778	276.55	84.984	277.34	54.0161	277.01	63.2653	276.56	66.0422	278.42	54.8544	276.1	80.3213	276.55	84.9214	277.34	54.0318	63.2424	276.56	66.0422	278.42	54.8258
276.23	80.2778	276.74	84.984	277.6	54.0161	277.18	62.9738	276.85	66.0422	278.46	54.8544	276.23	80.2996	276.74	84.8713	277.6	54.0003	63.1567	276.85	65.9779	278.46	54.7735
276.36	80.2778	276.95	84.984	277.66	54.0161	277.33	62.9738	277.02	65.808	278.7	54.8544	276.36	80.2778	276.95	84.8212	277.66	53.9688	63.0709	277.02	65.9182	278.7	54.7211
276.57	80.2778	277.24	84.6645	277.88	54.0161	277.58	62.9738	277.06	65.808	278.89	54.8544	276.57	80.256	277.24	84.771	277.88	53.9334	62.9852	277.06	65.8585	278.89	54.6688
276.86	80.2778	277.32	84.6645	278.1	53.8153	277.82	62.6822	277.27	65.808	279.11	54.6116	276.86	80.2288	277.32	84.7147	278.1	53.8979	62.9052	277.27	65.7942	279.11	54.6164
277.04	80.2778	277.57	84.6645	278.31	53.8153	278.09	62.6822	277.48	65.5738	279.14	54.6116	277.04	80.2015	277.57	84.6583	278.31	53.8665	62.8194	277.48	65.7299	279.14	54.5641
277.13	80.2778	277.79	84.6645	278.33	53.8153	278.17	62.6822	277.62	65.5738	279.24	54.6116	277.13	80.1743	277.79	84.6019	278.33	53.8349	62.7337	277.62	65.6702	279.24	54.5165
277.32	80.2778	278.01	84.6645	278.43	53.8153	278.27	62.6822	277.66	65.5738	279.47	54.6116	277.32	80.1471	278.01	84.5455	278.43	53.8034	62.6536	277.66	65.6105	279.47	54.4689
277.51	80	278.05	84.6645	278.66	53.8153	278.45	62.3907	277.85	65.5738	279.72	54.6116	277.51	80.1198	278.05	84.4954	278.66	53.7719	62.5736	277.85	65.5462	279.72	54.4213
277.7	80	278.14	84.6645	278.91	53.8153	278.64	62.3907	278.06	65.5738	279.84	54.3689	277.7	80.0926	278.14	84.439	278.91	53.7365	62.4879	278.06	65.4865	279.84	54.3689
277.77	80	278.35	84.3451	279	53.8153	278.81	62.3907	278.28	65.5738	279.86	54.3689	277.77	80.0654	278.35	84.3826	279	53.7011	62.4021	278.28	65.4268	279.86	54.3213
277.92	80	278.58	84.3451	279.06	53.8153	278.83	62.3907	278.32	65.5738	280.04	54.3689	277.92	80.0381	278.58	84.3263	279.06	53.6656	62.3164	278.32	65.3625	280.04	54.2737
278.12	80	278.71	84.3451	279.24	53.6145	279.04	62.0991	278.44	65.3396	280.29	54.3689	278.12	80.0163	278.71	84.2699	279.24	53.6341	62.2363	278.44	65.2982	280.29	54.2262
278.33	80	278.71	84.3451	279.48	53.6145	279.25	62.0991	278.79	65.3396	280.59	54.1262	278.33	79.9946	278.71	84.2072	279.48	53.6026	62.1506	278.79	65.2386	280.59	54.1833
278.44	80	279.01	84.3451	279.77	53.6145	279.42	62.0991	279.06	65.3396	280.66	54.1262	278.44	79.9728	279.01	84.1446	279.77	53.5712	62.0648	279.06	65.1743	280.66	54.1405
278.59	80	279.3	84.3451	279.84	53.6145	279.44	61.8076	279.24	65.1054	280.88	54.1262	278.59	79.9455	279.3	84.0819	279.84	53.5357	61.9791	279.24	65.11	280.88	54.0977
278.78	80	279.55	84.0256	280.09	53.6145	279.74	61.8076	279.31	65.1054	281.11	53.8835	278.78	79.9183	279.55	84.0193	280.09	53.5003	61.8991	279.31	65.0457	281.11	54.0596
279.02	80	279.63	84.0256	280.34	53.4136	280.02	61.8076	279.52	65.1054	281.32	53.8835	279.02	79.8911	279.63	83.9629	280.34	53.4688	61.8133	279.52	64.9814	281.32	54.0168
279.22	80	279.79	84.0256	280.54	53.4136	280.25	61.8076	279.75	64.8712	281.42	53.8835	279.22	79.8638	279.79	83.9065	280.54	53.4373	61.7333	279.75	64.9171	281.42	53.9739
279.35	79.7222	279.92	84.0256	280.6	53.4136	280.36	61.516	279.89	64.8712	281.47	53.8835	279.35	79.8366	279.92	83.8439	280.6	53.4058	61.6532	279.89	64.8528	281.47	53.9311
279.55	79.7222	280.16	83.7061	280.7	53.4136	280.46	61.516	279.91	64.8712	281.68	53.8835	279.55	79.8094	280.16	83.7812	280.7	53.3743	61.5732	279.91	64.7885	281.68	53.8882
279.78	79.7222	280.29	83.7061	280.89	53.4136	280.68	61.516	280.11	64.637	281.92	53.6408	279.78	79.7821	280.29	83.7186	280.89	53.3389	61.4932	280.11	64.7242	281.92	53.8502
279.92	79.7222	280.32	83.7061	281.15	53.2129	280.88	61.516	280.32	64.637	282.06	53.6408	279.92	79.7549	280.32	83.6497	281.15	53.3034	61.4131	280.32	64.66	282.06	53.8121
280.01	79.7222	280.51	83.7061	281.24	53.2129	280.98	61.2245	280.54	64.637	282.08	53.6408	280.01	79.7331	280.51	83.5808	281.24	53.2719	61.3331	280.54	64.5957	282.08	53.774
280.18	79.7222	280.69	83.7061	281.31	53.2129	281.04	61.2245	280.59	64.637	282.29	53.6408	280.18	79.7113	280.69	83.5181	281.31	53.2404	61.2588	280.59	64.5314	282.29	53.7312
280.36	79.7222	281	83.3866	281.52	53.2129	281.24	61.2245	280.66	64.4028	282.48	53.6408	280.36	79.6841	281	83.4555	281.52	53.2089	61.1788	280.66	64.4671	282.48	53.6884
280.55	79.7222	281.12	83.3866	281.71	53.2129	281.45	61.2245	280.91	64.4028	282.72	53.3981	280.55	79.6569	281.12	83.3866	281.71	53.1774	61.0987	280.91	64.4028	282.72	53.6455
280.66	79.7222	281.31	83.3866	281.93	53.2129	281.64	60.9329	281.27	64.4028	282.86	53.3981	280.66	79.6296	281.31	83.3177	281.93	53.142	61.0244	281.27	64.3385	282.86	53.6027
280.79	79.7222	281.54	83.3866	282.07	53.0121	281.64	60.9329	281.44	64.4028	283.07	53.3981	280.79	79.6024	281.54	83.2488	282.07	53.1065	60.9501	281.44	64.2742	283.07	53.5599
281.01	79.4444	281.77	83.0671	282.31	53.0121	281.83	60.9329	281.51	64.1686	283.31	53.3981	281.01	79.5752	281.77	83.1799	282.31	53.0711	60.8758	281.51	64.21	283.31	53.5123
281.21	79.4444	281.86	83.0671	282.57	53.0121	282.16	60.6414	281.75	64.1686	283.57	53.3981	281.21	79.5479	281.86	83.1109	282.57	53.0396	60.8072	281.75	64.1457	283.57	53.4695
281.32	79.4444	281.87	83.0671	282.78	53.0121	282.42	60.6414	281.95	64.1686	283.63	53.3981	281.32	79.5207	281.87	83.042	282.78	53.0081	60.7386	281.95	64.0814	283.63	53.4266
281.52	79.4444	282.1	83.0671	282.82	53.0121	282.52	60.6414	282.16	64.1686	283.73	53.3981	281.52	79.4935	282.1	82.9731	282.82	52.9766	60.67	282.16	64.0171	283.73	53.3838
281.75	79.4444	282.31	83.0671	282.99	53.0121	282.66	60.6414	282.14	63.9344	283.88	53.3981	281.75	79.4662	282.31	82.8979	282.99	52.9451	60.5957	282.14	63.9528	283.88	53.3409
281.97	79.4444	282.5	82.7476	283.14	52.8112	282.84	60.3499	282.32	63.9344	284.13	53.1553	281.97	79.4444	282.5	82.8228	283.14	52.9136	60.5271	282.32	63.8885	284.13	53.2981
282.11	79.4444	282.51	82.7476	283.38	52.8112	283.11	60.3499	282.54	63.9344	284.28	53.1553	282.11	79.4227	282.51	82.7476	283.38	52.8821	60.4585	282.54	63.8196	284.28	53.26
282.23	79.4444	282.75	82.7476	283.46	52.8112	283.18	60.3499	282.75	63.7002	284.29	53.1553	282.23	79.3954	282.75	82.6787	283.46	52.8506	60.3899	282.75	63.7507	284.29	53.222
282.41	79.4444	283.05	82.7476	283.53	52.8112	283.21	60.3499	282.81	63.7002	284.52	53.1553	282.41	79.3682	283.05	82.6035	283.53	52.8191	60.3156	282.81	63.6819	284.52	53.1791
282.61	79.4444	283.31	82.4281	283.76	52.8112	283.43	60.0583	282.91	63.7002	284.72	53.1553	282.61	79.341	283.31	82.5284	283.76	52.7916	60.247	282.91	63.6176	284.72	53.1363
282.73	79.4444	283.46	82.4281	283.96	52.8112	283.64	60.0583	283.08	63.466	284.88	53.1553	282.73	79.3137	283.46	82.4532	283.96	52.764	60.1784	283.08	63.5533	284.88	53.0982
282.84	79.1667	283.52	82.4281	284.1	52.6104	283.84	60.0583	283.42	63.466	285	53.1553	282.84	79.2865	283.52	82.3717	284.1	52.7325	60.1098	283.42	63.4844	285	53.0602
283.02	79.1667	283.71	82.4281	284.24	52.6104	283.85	60.0583	283.66	63.466	285.26	53.1553	283.02	79.2593	283.71	82.2903	284.24	52.701	60.0412	283.66	63.4201	285.26	53.0221
283.23	79.1667	283.89	82.4281	284.52	52.6104	284	59.7668	283.7	63.2319	285.51	52.9126	283.23	79.232	283.89	82.2151	284.52	52.6695	59.9726	283.7	63.3558	285.51	52.9888
283.41	79.1667	284.08	82.4281	284.77	52.6104	284.23	59.7668	283.97	63.2319	285.79	52.9126	283.41	79.2048	284.08	82.1337	284.77	52.6419	59.904	283.97	63.2916	285.79	52.9507
283.49	79.1667	284.11	82.1086	285	52.6104	284.58	59.7668	284.19	63.2319	285.88	52.9126	283.49	79.1776	284.11	82.0523	285	52.6144	59.8297	284.19	63.2273	285.88	52.9126
283.69	79.1667	284.29	82.1086	285.04	52.6104	284.7	59.7668	284.39	62.9977	285.96	52.9126	283.69	79.1558	284.29	81.9708	285.04	52.5868	59.761	284.39	63.163	285.96	52.8745
283.92	79.1667	284.44	82.1086	285.21	52.4096	284.82	59.4752	284.41	62.9977	286.16	52.9126	283.92	79.1285	284.44	81.8894	285.21	52.5593	59.6925	284.41	63.0987	286.16	52.8365
284.17	79.1667	284.73	81.7891	285.38	52.4096	285.06	59.4752	284.53	62.9977	286.34	52.9126	284.17	79.1013	284.73	81.8079	285.38	52.5317	59.6238	284.53	63.039	286.34	52.8032
284.3	79.1667	284.96	81.7891	285.57	52.4096	285.29	59.4752	284.76	62.9977	286.52	52.9126	284.3	79.0741	284.96	81.7265	285.57	52.5041	59.5553	284.76	62.9747	286.52	52.7698
284.46	79.1667	285.06	81.7891	285.66	52.4096	285.44	59.4752	284.98	62.7635	286.54	52.6699	284.46	79.0468	285.06	81.6388	285.66	52.4766	59.4924	284.98	62.9104	286.54	52.7365
284.65	78.8889	285.3	81.7891	285.75	52.4096	285.42	59.1837	285.04	62.7635	286.74	52.6699	284.65	79.0196	285.3	81.5511	285.75	52.449	59.4295	285.04	62.8461	286.74	52.7032
284.85	78.8889	285.51	81.4697	285.95	52.4096	285.62	59.1837	285.16	62.7635	286.96	52.6699	284.85	78.9924	285.51	81.4634	285.95	52.4215	59.3609	285.16	62.7864	286.96	52.6699
284.97	78.8889	285.7	81.4697	286.2	52.2088	285.86	59.1837	285.34	62.7635	287.15	52.6699	284.97	78.9651	285.7	81.3757	286.2	52.3939	59.2923	285.34	62.7221	287.15	52.6414
285.06	78.8889	285.67	81.4697	286.29	52.2088	286.03	59.1837	285.57	62.5293	287.17	52.6699	285.06	78.9379	285.67	81.288	286.29	52.3663	59.2294	285.57	62.6579	287.17	52.608
285.24	78.8889	285.88	81.1502	286.34	52.2088	286.06	59.1837	285.83	62.5293	287.43	52.4272	285.24	78.9107	285.88	81.194	286.34	52.3388	59.1665	285.83	62.5936	287.43	52.5747
285.46	78.8889	286.06	81.1502	286.67	52.2088	286.23	59.1837	285.94	62.5293	287.73	52.4272	285.46	78.8889	286.06	81.1063	286.67	52.3112	59.1036	285.94	62.5293	287.73	52.5414
285.63	78.8889	286.3	81.1502	286.95	52.2088	286.4	59.1837	286.19	62.2951	287.98	52.4272	285.63	78.8617	286.3	81.0123	286.95	52.2836	59.0465	286.19	62.465	287.98	52.5081
285.72	78.8889	286.36	81.1502	287.18	52.2088	286.67	59.1837	286.43	62.2951	288.13	52.4272	285.72	78.8344	286.36	80.9184	287.18	52.2522	58.9836	286.43	62.4007	288.13	52.47
285.9	78.8889	286.47	80.8307	287.22	52.2088	286.85	58.8921	286.63	62.2951	288.19	52.4272	285.9	78.8072	286.47	80.8181	287.22	52.2206	58.9207	286.63	62.3364	288.19	52.4319
286.14	78.8889	286.81	80.8307	287.4	52.2088	287	58.8921	286.65	62.2951	288.41	52.4272	286.14	78.78	286.81	80.7179	287.4	52.1891	58.8578	286.65	62.2721	288.41	52.3939
286.33	78.8889	287.06	80.8307	287.61	52.2088	287.25	58.8921	286.8	62.0609	288.62	52.4272	286.33	78.7527	287.06	80.6239	287.61	52.1616	58.8007	286.8	62.2078	288.62	52.3606
286.47	78.6111	287.28	80.8307	287.79	52.2088	287.51	58.8921	286.98	62.0609	288.75	52.4272	286.47	78.7255	287.28	80.5237	287.79	52.134	58.7435	286.98	62.1435	288.75	52.3272
286.66	78.6111	287.3	80.5112	287.83	52.2088	287.63	58.6006	287.23	62.0609	288.79	52.1845	286.66	78.6983	287.3	80.4235	287.83	52.1065	58.6806	287.23	62.0838	288.79	52.2939
286.89	78.6111	287.5	80.5112	287.99	52.2088	287.67	58.6006	287.32	62.0609	289.02	52.1845	286.89	78.671	287.5	80.317	287.99	52.075	58.6177	287.32	62.0196	289.02	52.2606
287.11	78.6111	287.67	80.5112	288.18	52.2088	287.84	58.6006	287.4	62.0609	289.21	52.1845	287.11	78.6438	287.67	80.2168	288.18	52.0435	58.5606	287.4	61.9553	289.21	52.2225
287.18	78.6111	287.9	80.1917	288.43	52.008	288.07	58.6006	287.61	61.8267	289.43	52.1845	287.18	78.6111	287.9	80.1102	288.43	52.012	58.5034	287.61	61.8956	289.43	52.1845
287.32	78.6111	287.97	80.1917	288.53	52.008	288.25	58.309	287.82	61.8267	289.45	52.1845	287.32	78.5839	287.97	80.0038	288.53	51.9844	58.4462	287.82	61.8359	289.45	52.1464
287.52	78.6111	288.09	80.1917	288.55	52.008	288.27	58.309	288	61.8267	289.6	52.1845	287.52	78.5566	288.09	79.8973	288.55	51.9569	58.3891	288	61.7762	289.6	52.1083
287.71	78.6111	288.24	79.8722	288.83	52.008	288.47	58.309	288.15	61.8267	289.91	51.9417	287.71	78.5294	288.24	79.7908	288.83	51.9254	58.3319	288.15	61.7165	289.91	52.075
287.84	78.6111	288.51	79.8722	289.17	52.008	288.65	58.0175	288.4	61.5925	290.22	51.9417	287.84	78.5022	288.51	79.678	289.17	51.8939	58.2747	288.4	61.6568	290.22	52.0417
287.99	78.6111	288.79	79.8722	289.37	52.008	288.84	58.0175	288.65	61.5925	290.36	51.9417	287.99	78.475	288.79	79.5715	289.37	51.8623	58.2176	288.65	61.5971	290.36	52.0036
288.18	78.3333	288.87	79.5527	289.43	52.008	288.99	58.0175	288.87	61.5925	290.45	51.9417	288.18	78.4477	288.87	79.465	289.43	51.8308	58.1604	288.87	61.542	290.45	51.9655
288.43	78.3333	289.12	79.5527	289.65	52.008	289.21	58.0175	288.9	61.5925	290.67	51.9417	288.43	78.4205	289.12	79.3522	289.65	51.8033	58.1032	288.9	61.4823	290.67	51.9275
288.56	78.3333	289.32	79.5527	289.84	51.8072	289.44	58.0175	289.1	61.3583	290.91	51.9417	288.56	78.3932	289.32	79.2458	289.84	51.7757	58.0461	289.1	61.4226	290.91	51.8894
288.69	78.3333	289.54	79.2332	290.08	51.8072	289.71	58.0175	289.25	61.3583	291.07	51.9417	288.69	78.3606	289.54	79.133	290.08	51.7482	57.9889	289.25	61.3629	291.07	51.8513
288.93	78.3333	289.56	79.2332	290.07	51.8072	289.87	58.0175	289.47	61.3583	291.06	51.9417	288.93	78.3279	289.56	79.0202	290.07	51.7167	57.926	289.47	61.3032	291.06	51.818
289.19	78.3333	289.7	78.9137	290.22	51.8072	289.88	57.7259	289.57	61.3583	291.28	51.9417	289.19	78.3007	289.7	78.9012	290.22	51.6852	57.8689	289.57	61.2435	291.28	51.7847
289.38	78.3333	289.88	78.9137	290.42	51.8072	290.09	57.7259	289.68	61.1241	291.48	51.9417	289.38	78.2734	289.88	78.7884	290.42	51.6537	57.8117	289.68	61.1838	291.48	51.7514
289.49	78.3333	290.14	78.9137	290.67	51.8072	290.27	57.7259	289.89	61.1241	291.7	51.699	289.49	78.2462	290.14	78.6694	290.67	51.6261	57.7545	289.89	61.1241	291.7	51.7133
289.68	78.3333	290.26	78.5943	290.78	51.6064	290.45	57.7259	290.1	61.1241	291.77	51.699	289.68	78.219	290.26	78.5504	290.78	51.5986	57.6974	290.1	61.069	291.77	51.6752
289.89	78.3333	290.3	78.5943	290.83	51.6064	290.48	57.7259	290.23	60.8899	291.87	51.699	289.89	78.1917	290.3	78.4376	290.83	51.5671	57.6402	290.23	61.0139	291.87	51.6419
290.08	78.0556	290.65	78.2748	291	51.6064	290.68	57.7259	290.32	60.8899	292.08	51.699	290.08	78.1645	290.65	78.3186	291	51.5356	57.583	290.32	60.9588	292.08	51.6086
290.19	78.0556	290.91	78.2748	291.34	51.4056	290.89	57.4344	290.63	60.8899	292.45	51.4563	290.19	78.1318	290.91	78.1996	291.34	51.5041	57.5202	290.63	60.9037	292.45	51.5753
290.35	78.0556	291.18	77.9553	291.59	51.4056	291.08	57.4344	290.89	60.8899	292.62	51.4563	290.35	78.0991	291.18	78.0743	291.59	51.4726	57.4573	290.89	60.8486	292.62	51.542
290.55	78.0556	291.21	77.9553	291.65	51.4056	291.11	57.4344	291.13	60.6557	292.7	51.4563	290.55	78.0665	291.21	77.9553	291.65	51.4411	57.4001	291.13	60.7935	292.7	51.5087
290.77	78.0556	291.36	77.9553	291.89	51.4056	291.34	57.4344	291.19	60.6557	292.98	51.4563	290.77	78.0338	291.36	77.83	291.89	51.4056	57.3372	291.19	60.7384	292.98	51.4753
290.87	78.0556	291.53	77.6358	292.11	51.4056	291.62	57.4344	291.36	60.6557	293.21	51.4563	290.87	78.0011	291.53	77.7047	292.11	51.3702	57.2743	291.36	60.6833	293.21	51.4373
291.05	78.0556	291.77	77.6358	292.33	51.4056	291.89	57.1429	291.57	60.6557	293.39	51.4563	291.05	77.9739	291.77	77.5794	292.33	51.3347	57.2115	291.57	60.6282	293.39	51.3992
291.23	78.0556	291.93	77.3163	292.33	51.2048	292.04	57.1429	291.74	60.4216	293.38	51.4563	291.23	77.9466	291.93	77.4541	292.33	51.2993	57.1543	291.74	60.5731	293.38	51.3659
291.47	78.0556	291.97	77.3163	292.46	51.2048	292.09	57.1429	291.84	60.4216	293.54	51.2136	291.47	77.9194	291.97	77.3288	292.46	51.2639	57.0914	291.84	60.5134	293.54	51.3326
291.68	77.7778	292.15	76.9968	292.69	51.2048	292.31	57.1429	291.95	60.4216	293.79	51.2136	291.68	77.8922	292.15	77.1973	292.69	51.2284	57.0285	291.95	60.4537	293.79	51.2993
291.81	77.7778	292.37	76.9968	292.92	51.2048	292.5	57.1429	292.13	60.4216	294	51.2136	291.81	77.8595	292.37	77.072	292.92	51.193	56.9656	292.13	60.3986	294	51.2659
292	77.7778	292.71	76.9968	293.02	51.2048	292.63	57.1429	292.39	60.4216	294.06	51.2136	292	77.8268	292.71	76.9404	293.02	51.1576	56.9085	292.39	60.3389	294.06	51.2326
292.23	77.7778	292.83	76.9968	293.09	51.004	292.69	56.8513	292.5	60.1874	294.19	51.2136	292.23	77.7941	292.83	76.8089	293.09	51.1221	56.8513	292.5	60.2792	294.19	51.1946
292.38	77.7778	293.02	76.6773	293.27	51.004	292.89	56.8513	292.52	60.1874	294.35	51.2136	292.38	77.7614	293.02	76.6773	293.27	51.0867	56.7942	292.52	60.2195	294.35	51.1612
292.47	77.7778	293.21	76.6773	293.52	51.004	293.09	56.8513	292.83	60.1874	294.62	50.9709	292.47	77.7288	293.21	76.5458	293.52	51.0513	56.737	292.83	60.1644	294.62	51.1279
292.62	77.7778	293.47	76.6773	293.81	51.004	293.29	56.8513	293.14	60.1874	294.89	50.9709	292.62	77.6961	293.47	76.4079	293.81	51.0158	56.6798	293.14	60.1047	294.89	51.0946
292.82	77.7778	293.56	76.3578	293.89	51.004	293.32	56.5598	293.35	59.9532	294.98	50.9709	292.82	77.6689	293.56	76.2764	293.89	50.9804	56.6227	293.35	60.045	294.98	51.0613
293	77.7778	293.61	76.3578	294.12	51.004	293.44	56.5598	293.42	59.9532	295.22	50.9709	293	77.6416	293.61	76.1386	294.12	50.941	56.5655	293.42	59.9853	295.22	51.028
293.11	77.5	293.81	76.0383	294.38	51.004	293.76	56.5598	293.62	59.9532	295.47	50.9709	293.11	77.6089	293.81	76.0007	294.38	50.9056	56.5083	293.62	59.9302	295.47	50.9947
293.27	77.5	294.05	76.0383	294.56	50.8032	294.07	56.2682	293.83	59.719	295.66	50.9709	293.27	77.5763	294.05	75.8629	294.56	50.8702	56.4511	293.83	59.8751	295.66	50.9566
293.47	77.5	294.23	75.7189	294.63	50.8032	294.2	56.2682	294.03	59.719	295.69	50.9709	293.47	77.5436	294.23	75.7251	294.63	50.8347	56.394	294.03	59.8154	295.69	50.9185
293.69	77.5	294.25	75.7189	294.75	50.8032	294.27	56.2682	294.07	59.719	295.82	50.9709	293.69	77.5109	294.25	75.5873	294.75	50.7993	56.3425	294.07	59.7557	295.82	50.8805
293.8	77.5	294.56	75.3994	294.94	50.8032	294.49	56.2682	294.21	59.719	296.03	50.7282	293.8	77.4782	294.56	75.4495	294.94	50.7638	56.2854	294.21	59.7006	296.03	50.8424
294.01	77.5	294.81	75.3994	295.18	50.8032	294.72	56.2682	294.39	59.719	296.27	50.7282	294.01	77.4455	294.81	75.3054	295.18	50.7284	56.2282	294.39	59.6455	296.27	50.8091
294.23	77.5	295.1	75.3994	295.24	50.6024	294.86	56.2682	294.64	59.719	296.33	50.7282	294.23	77.4129	295.1	75.1676	295.24	50.6969	56.171	294.64	59.5858	296.33	50.7758
294.44	77.5	295.24	75.0799	295.35	50.6024	294.85	56.2682	294.77	59.719	296.42	50.7282	294.44	77.3802	295.24	75.0235	295.35	50.6654	56.1139	294.77	59.5307	296.42	50.7424
294.57	77.2222	295.3	75.0799	295.58	50.6024	295.07	55.9767	294.76	59.4848	296.63	50.7282	294.57	77.3475	295.3	74.8857	295.58	50.6339	56.051	294.76	59.4756	296.63	50.7091
294.69	77.2222	295.46	74.7604	295.77	50.6024	295.28	55.9767	294.99	59.4848	296.85	50.7282	294.69	77.3148	295.46	74.7416	295.77	50.6024	55.9938	294.99	59.4205	296.85	50.6758
294.86	77.2222	295.7	74.7604	295.96	50.6024	295.47	55.9767	295.32	59.4848	297.01	50.7282	294.86	77.2821	295.7	74.6038	295.96	50.5709	55.9367	295.32	59.3654	297.01	50.6425
295.05	77.2222	295.91	74.4409	296.13	50.4016	295.54	55.6851	295.59	59.4848	297.19	50.7282	295.05	77.2495	295.91	74.4597	296.13	50.5394	55.8795	295.59	59.3103	297.19	50.6092
295.17	77.2222	295.94	74.4409	296.38	50.4016	295.63	55.6851	295.65	59.2506	297.44	50.4854	295.17	77.2168	295.94	74.3156	296.38	50.5079	55.8166	295.65	59.2552	297.44	50.5759
295.28	77.2222	296.12	74.4409	296.65	50.4016	295.85	55.6851	295.87	59.2506	297.68	50.4854	295.28	77.1841	296.12	74.1715	296.65	50.4764	55.7537	295.87	59.2001	297.68	50.5425
295.46	77.2222	296.29	74.1214	296.84	50.4016	296.2	55.6851	296.08	59.2506	297.91	50.4854	295.46	77.1514	296.29	74.0274	296.84	50.4449	55.6966	296.08	59.145	297.91	50.5092
295.67	77.2222	296.64	74.1214	296.88	50.4016	296.35	55.3936	296.3	59.0164	297.93	50.4854	295.67	77.1187	296.64	73.8834	296.88	50.4174	55.6394	296.3	59.0899	297.93	50.4759
295.87	77.2222	296.82	73.8019	297.09	50.4016	296.46	55.3936	296.33	59.0164	298.12	50.4854	295.87	77.0806	296.82	73.733	297.09	50.3859	55.5822	296.33	59.0348	298.12	50.4474
295.95	76.9444	296.93	73.8019	297.24	50.2008	296.71	55.3936	296.4	59.0164	298.26	50.4854	295.95	77.0479	296.93	73.5889	297.24	50.3544	55.5251	296.4	58.9797	298.26	50.4188
296.12	76.9444	297.18	73.4824	297.45	50.2008	296.91	55.3936	296.62	58.7822	298.49	50.4854	296.12	77.0152	297.18	73.4386	297.45	50.3229	55.4679	296.62	58.9246	298.49	50.3903
296.37	76.9444	297.41	73.4824	297.53	50.2008	297.1	55.3936	296.88	58.7822	298.59	50.2427	296.37	76.9826	297.41	73.2882	297.53	50.2914	55.4107	296.88	58.8695	298.59	50.3569
296.61	76.9444	297.55	73.1629	297.65	50.2008	297.06	55.3936	297.02	58.7822	298.66	50.2427	296.61	76.9499	297.55	73.1316	297.65	50.2638	55.3593	297.02	58.8143	298.66	50.3236
296.71	76.9444	297.58	73.1629	297.88	50.2008	297.26	55.102	297.05	58.7822	298.88	50.2427	296.71	76.9172	297.58	72.9813	297.88	50.2323	55.3021	297.05	58.7592	298.88	50.2903
296.87	76.9444	297.79	72.8435	298.09	50.2008	297.47	55.102	297.24	58.548	299.11	50.2427	296.87	76.8845	297.79	72.8247	298.09	50.2008	55.245	297.24	58.7041	299.11	50.2618
297.07	76.9444	297.98	72.8435	298.18	50.2008	297.68	55.102	297.46	58.548	299.22	50.2427	297.07	76.8464	297.98	72.668	298.18	50.1693	55.1878	297.46	58.649	299.22	50.2332
297.28	76.9444	298.21	72.524	298.33	50	297.74	55.102	297.81	58.548	299.31	50.2427	297.28	76.8083	298.21	72.5114	298.33	50.1378	55.1363	297.81	58.5985	299.31	50.2046
297.4	76.6667	298.27	72.524	298.64	50	297.87	55.102	297.87	58.548	299.62	50.2427	297.4	76.7702	298.27	72.3548	298.64	50.1063	55.0849	297.87	58.548	299.62	50.1761
297.49	76.6667	298.45	72.2045	298.9	50	298.04	55.102	298.09	58.548	299.86	50	297.49	76.7375	298.45	72.2045	298.9	50.0748	55.0334	298.09	58.4975	299.86	50.1428
297.68	76.6667	298.76	72.2045	299.11	50	298.29	55.102	298.32	58.3138	300.1	50	297.68	76.7048	298.76	72.0479	299.11	50.0433	54.982	298.32	58.4516	300.1	50.1095
297.92	76.6667	299.03	71.885	299.15	50	298.55	55.102	298.53	58.3138	300.15	50	297.92	76.6721	299.03	71.8975	299.15	50.0118	54.9305	298.53	58.4057	300.15	50.0761
298.06	76.6667	299.24	71.885	299.35	50	298.63	54.8105	298.63	58.3138	300.32	50	298.06	76.6394	299.24	71.7409	299.35	49.9803	54.8791	298.63	58.3597	300.32	50.0428
298.16	76.6667	299.27	71.5655	299.53	50	298.88	54.8105	298.67	58.3138	300.53	50	298.16	76.6013	299.27	71.5905	299.53	49.9488	54.8276	298.67	58.3092	300.53	50.0143
298.35	76.6667	299.46	71.5655	299.71	50	299.13	54.8105	298.88	58.0796	300.7	50	298.35	76.5632	299.46	71.4339	299.71	49.9173	54.7762	298.88	58.2587	300.7	49.9857
298.57	76.6667	299.63	71.246	299.76	50	299.3	54.8105	299.14	58.0796	300.78	50	298.57	76.525	299.63	71.2773	299.76	49.8898	54.7248	299.14	58.2082	300.78	49.9572
298.77	76.3889	299.88	71.246	299.92	50	299.32	54.5189	299.27	58.0796	300.88	50	298.77	76.4869	299.88	71.1207	299.92	49.8622	54.6733	299.27	58.1577	300.88	49.9286
298.9	76.3889	299.96	70.9265	300.12	49.7992	299.47	54.5189	299.31	58.0796	301.09	49.7573	298.9	76.4543	299.96	70.9641	300.12	49.8346	54.6219	299.31	58.1072	301.09	49.9001
299.08	76.3889	300.07	70.9265	300.37	49.7992	299.67	54.5189	299.52	58.0796	301.31	49.7573	299.08	76.4216	300.07	70.8075	300.37	49.8071	54.5704	299.52	58.0567	301.31	49.8715
299.3	76.3889	300.23	70.607	300.45	49.7992	299.91	54.5189	299.7	57.8454	301.46	49.7573	299.3	76.3889	300.23	70.6509	300.45	49.7756	54.5189	299.7	58.0061	301.46	49.8382
299.5	76.3889	300.55	70.607	300.5	49.7992	299.93	54.2274	299.96	57.8454	301.44	49.7573	299.5	76.3508	300.55	70.4943	300.5	49.748	54.4732	299.96	57.9511	301.44	49.8049
299.6	76.3889	300.81	70.2875	300.84	49.7992	300.08	54.2274	300.09	57.8454	301.72	49.7573	299.6	76.3126	300.81	70.3377	300.84	49.7204	54.4275	300.09	57.9005	301.72	49.7763
299.75	76.3889	300.9	70.2875	301.13	49.7992	300.27	54.2274	300.31	57.8454	302.03	49.7573	299.75	76.2745	300.9	70.1748	301.13	49.6929	54.3817	300.31	57.85	302.03	49.7478
299.91	76.3889	301.12	69.9681	301.32	49.7992	300.47	54.2274	300.56	57.6112	302.26	49.7573	299.91	76.2364	301.12	70.0182	301.32	49.6653	54.3303	300.56	57.7995	302.26	49.7192
300.1	76.1111	301.36	69.6486	301.39	49.5984	300.66	54.2274	300.81	57.6112	302.33	49.7573	300.1	76.1983	301.36	69.8553	301.39	49.6338	54.2846	300.81	57.749	302.33	49.6906
300.23	76.1111	301.55	69.6486	301.6	49.5984	300.82	54.2274	300.88	57.6112	302.51	49.7573	300.23	76.1601	301.55	69.6987	301.6	49.6023	54.2388	300.88	57.6985	302.51	49.6621
300.35	76.1111	301.58	69.3291	301.83	49.5984	301.07	54.2274	300.98	57.6112	302.69	49.7573	300.35	76.1274	301.58	69.5358	301.83	49.5748	54.1931	300.98	57.648	302.69	49.6335
300.52	76.1111	301.75	69.3291	301.99	49.5984	301.33	54.2274	301.15	57.6112	302.94	49.5146	300.52	76.0893	301.75	69.3792	301.99	49.5472	54.1474	301.15	57.6021	302.94	49.6002
300.74	76.1111	301.89	69.0096	301.99	49.5984	301.5	54.2274	301.39	57.377	302.97	49.5146	300.74	76.0512	301.89	69.2163	301.99	49.5196	54.1016	301.39	57.5561	302.97	49.5717
300.88	76.1111	302.18	69.0096	302.2	49.3976	301.53	53.9359	301.55	57.377	303.06	49.5146	300.88	76.0131	302.18	69.0597	302.2	49.4921	54.0559	301.55	57.5102	303.06	49.5431
301	76.1111	302.27	68.6901	302.4	49.3976	301.74	53.9359	301.57	57.377	303.27	49.5146	301	75.975	302.27	68.8968	302.4	49.4645	54.0102	301.57	57.4597	303.27	49.5146
301.24	75.8333	302.32	68.6901	302.63	49.3976	301.9	53.9359	301.78	57.377	303.49	49.5146	301.24	75.9368	302.32	68.7402	302.63	49.433	53.9644	301.78	57.4138	303.49	49.486
301.49	75.8333	302.64	68.3706	302.71	49.3976	302.1	53.9359	302	57.377	303.65	49.5146	301.49	75.8987	302.64	68.5773	302.71	49.4015	53.9187	302	57.3679	303.65	49.4575
301.68	75.8333	302.92	68.3706	302.77	49.3976	302.16	53.9359	302.15	57.377	303.64	49.5146	301.68	75.8551	302.92	68.4207	302.77	49.374	53.873	302.15	57.322	303.64	49.4289
301.76	75.8333	303.17	68.3706	302.99	49.3976	302.33	53.9359	302.28	57.377	303.83	49.2718	301.76	75.817	303.17	68.2579	302.99	49.3464	53.8272	302.28	57.276	303.83	49.4003
301.94	75.8333	303.21	68.0511	303.35	49.1968	302.52	53.6443	302.54	57.377	304.1	49.2718	301.94	75.7789	303.21	68.1012	303.35	49.3188	53.7815	302.54	57.2255	304.1	49.3766
302.13	75.8333	303.36	68.0511	303.54	49.1968	302.74	53.6443	302.77	57.377	304.42	49.2718	302.13	75.7407	303.36	67.9446	303.54	49.2913	53.7358	302.77	57.1796	304.42	49.3528
302.3	75.8333	303.51	67.7316	303.61	49.1968	302.81	53.6443	303.05	57.377	304.48	49.2718	302.3	75.7026	303.51	67.788	303.61	49.2637	53.69	303.05	57.1337	304.48	49.3242
302.38	75.5556	303.74	67.7316	303.86	49.1968	302.96	53.6443	303.14	57.1429	304.67	49.2718	302.38	75.6645	303.74	67.6314	303.86	49.2322	53.65	303.14	57.0877	304.67	49.2956
302.54	75.5556	303.85	67.4121	304.07	49.1968	303.28	53.6443	303.25	57.1429	304.89	49.2718	302.54	75.6264	303.85	67.4748	304.07	49.2007	53.61	303.25	57.0372	304.89	49.2671
302.73	75.5556	303.92	67.4121	304.28	49.1968	303.54	53.6443	303.45	57.1429	305.12	49.2718	302.73	75.5828	303.92	67.3182	304.28	49.1692	53.5643	303.45	56.9913	305.12	49.2385
302.94	75.5556	304.08	67.0927	304.27	49.1968	303.75	53.6443	303.64	57.1429	305.22	49.2718	302.94	75.5392	304.08	67.1616	304.27	49.1377	53.5185	303.64	56.9454	305.22	49.21
303.05	75.5556	304.32	67.0927	304.42	49.1968	303.78	53.3528	303.79	56.9087	305.24	49.2718	303.05	75.5011	304.32	67.0049	304.42	49.1062	53.4785	303.79	56.8995	305.24	49.1814
303.2	75.5556	304.66	66.7732	304.65	49.1968	303.98	53.3528	303.83	56.9087	305.45	49.2718	303.2	75.463	304.66	66.8483	304.65	49.0787	53.4385	303.83	56.8536	305.45	49.1576
303.4	75.5556	304.73	66.7732	304.87	48.996	304.18	53.3528	304.04	56.9087	305.69	49.0291	303.4	75.4248	304.73	66.6917	304.87	49.0511	53.3928	304.04	56.803	305.69	49.1338
303.66	75.2778	304.91	66.4537	304.94	48.996	304.36	53.3528	304.26	56.6745	305.85	49.0291	303.66	75.3867	304.91	66.5414	304.94	49.0236	53.3471	304.26	56.7571	305.85	49.11
303.85	75.2778	305.1	66.4537	305.04	48.996	304.42	53.3528	304.42	56.6745	305.87	49.0291	303.85	75.3431	305.1	66.3848	305.04	48.996	53.307	304.42	56.7112	305.87	49.0862
303.99	75.2778	305.36	66.1342	305.21	48.996	304.58	53.3528	304.45	56.6745	306.06	49.0291	303.99	75.2996	305.36	66.2344	305.21	48.9645	53.267	304.45	56.6653	306.06	49.0624
304.18	75.2778	305.43	66.1342	305.51	48.996	304.77	53.0612	304.73	56.6745	306.25	49.0291	304.18	75.256	305.43	66.0778	305.51	48.933	53.2213	304.73	56.6148	306.25	49.0339
304.39	75.2778	305.49	65.8147	305.77	48.7952	305.03	53.0612	305.02	56.4403	306.56	49.0291	304.39	75.2124	305.49	65.9275	305.77	48.9015	53.1756	305.02	56.5689	306.56	49.0053
304.54	75.2778	305.69	65.8147	305.83	48.7952	305.09	53.0612	305.29	56.4403	306.68	49.0291	304.54	75.1743	305.69	65.7834	305.83	48.8739	53.1298	305.29	56.5229	306.68	48.9768
304.62	75.2778	305.92	65.4952	306.09	48.7952	305.15	53.0612	305.4	56.4403	306.87	49.0291	304.62	75.1362	305.92	65.633	306.09	48.8464	53.0841	305.4	56.477	306.87	48.9482
304.78	75	306.07	65.4952	306.32	48.7952	305.47	53.0612	305.49	56.4403	307.1	48.7864	304.78	75.0926	306.07	65.4889	306.32	48.8188	53.0384	305.49	56.4311	307.1	48.9197
305	75	306.12	65.1757	306.52	48.7952	305.79	53.0612	305.7	56.4403	307.35	48.7864	305	75.049	306.12	65.3386	306.52	48.7912	52.9926	305.7	56.3852	307.35	48.8959
305.2	75	306.43	65.1757	306.54	48.7952	305.98	53.0612	305.94	56.4403	307.44	48.7864	305.2	75.0054	306.43	65.1945	306.54	48.7637	52.9412	305.94	56.3439	307.44	48.8721
305.29	75	306.65	64.8562	306.66	48.7952	306.03	52.7697	306.04	56.2061	307.5	48.7864	305.29	74.9619	306.65	65.0504	306.66	48.7401	52.8954	306.04	56.2979	307.5	48.8483
305.48	75	306.91	64.8562	306.88	48.5944	306.26	52.7697	306.07	56.2061	307.67	48.7864	305.48	74.9183	306.91	64.9064	306.88	48.7125	52.8497	306.07	56.252	307.67	48.8245
305.66	75	307.05	64.5367	307.11	48.5944	306.48	52.7697	306.28	56.2061	307.9	48.7864	305.66	74.8802	307.05	64.7623	307.11	48.6849	52.804	306.28	56.2061	307.9	48.8007
305.87	74.7222	307.1	64.5367	307.16	48.5944	306.65	52.7697	306.5	56.2061	308.08	48.7864	305.87	74.8366	307.1	64.6244	307.16	48.6574	52.7582	306.5	56.1602	308.08	48.7721
306	74.7222	307.28	64.2173	307.31	48.5944	306.65	52.7697	306.7	56.2061	308.11	48.7864	306	74.793	307.28	64.4804	307.31	48.6298	52.7125	306.7	56.1142	308.11	48.7436
306.22	74.7222	307.5	64.2173	307.49	48.5944	306.83	52.7697	306.72	55.9719	308.32	48.7864	306.22	74.7495	307.5	64.3363	307.49	48.6022	52.6668	306.72	56.0637	308.32	48.7198
306.42	74.7222	307.68	64.2173	307.7	48.5944	307.04	52.7697	306.89	55.9719	308.5	48.7864	306.42	74.7059	307.68	64.1985	307.7	48.5786	52.621	306.89	56.0132	308.5	48.696
306.64	74.7222	307.7	63.8978	307.9	48.5944	307.26	52.7697	307.22	55.9719	308.71	48.5437	306.64	74.6623	307.7	64.0544	307.9	48.5511	52.5753	307.22	55.9627	308.71	48.6722
306.77	74.7222	307.87	63.8978	308.06	48.3936	307.37	52.7697	307.5	55.9719	308.83	48.5437	306.77	74.6133	307.87	63.9166	308.06	48.5235	52.5296	307.5	55.9122	308.83	48.6484
306.88	74.7222	308.05	63.5783	308.31	48.3936	307.42	52.7697	307.6	55.7377	309.07	48.5437	306.88	74.5697	308.05	63.7725	308.31	48.4959	52.4838	307.6	55.8663	309.07	48.6246
307.05	74.4444	308.41	63.5783	308.57	48.3936	307.62	52.4781	307.76	55.7377	309.3	48.5437	307.05	74.5261	308.41	63.6347	308.57	48.4684	52.4381	307.76	55.8204	309.3	48.6008
307.28	74.4444	308.57	63.2588	308.76	48.3936	307.98	52.4781	307.94	55.7377	309.58	48.5437	307.28	74.4826	308.57	63.4906	308.76	48.4408	52.3924	307.94	55.7744	309.58	48.577
307.42	74.4444	308.67	63.2588	308.78	48.3936	308.19	52.4781	308.19	55.7377	309.69	48.5437	307.42	74.439	308.67	63.3528	308.78	48.4133	52.3409	308.19	55.7239	309.69	48.5532
307.53	74.4444	308.88	62.9393	308.98	48.3936	308.26	52.4781	308.29	55.7377	309.76	48.5437	307.53	74.3954	308.88	63.2087	308.98	48.3857	52.2952	308.29	55.678	309.76	48.5294
307.7	74.4444	309.12	62.9393	309.14	48.3936	308.5	52.1866	308.31	55.5035	309.95	48.5437	307.7	74.3464	309.12	63.0709	309.14	48.3581	52.2495	308.31	55.6321	309.95	48.5056
307.91	74.4444	309.23	62.9393	309.37	48.3936	308.7	52.1866	308.54	55.5035	310.14	48.5437	307.91	74.2974	309.23	62.9268	309.37	48.3345	52.2037	308.54	55.5862	310.14	48.4818
308.12	74.1667	309.28	62.6198	309.43	48.3936	308.92	52.1866	308.76	55.5035	310.32	48.5437	308.12	74.2538	309.28	62.7889	309.43	48.3109	52.158	308.76	55.5448	310.32	48.458
308.2	74.1667	309.47	62.6198	309.57	48.1928	308.92	52.1866	308.96	55.5035	310.35	48.5437	308.2	74.2102	309.47	62.6511	309.57	48.2833	52.1123	308.96	55.4989	310.35	48.4342
308.36	74.1667	309.67	62.3003	309.79	48.1928	309.06	51.895	308.98	55.2693	310.54	48.301	308.36	74.1667	309.67	62.5196	309.79	48.2558	52.0665	308.98	55.453	310.54	48.4104
308.62	74.1667	309.86	62.3003	310	48.1928	309.28	51.895	309.13	55.2693	310.77	48.301	308.62	74.1176	309.86	62.3818	310	48.2282	52.0265	309.13	55.4071	310.77	48.3866
308.88	74.1667	309.91	62.3003	310.09	48.1928	309.5	51.895	309.35	55.2693	310.94	48.301	308.88	74.0686	309.91	62.2502	310.09	48.2046	51.9865	309.35	55.3657	310.94	48.3628
309.01	74.1667	310.14	61.9808	310.28	48.1928	309.58	51.895	309.71	55.2693	310.98	48.301	309.01	74.0196	310.14	62.1187	310.28	48.181	51.9408	309.71	55.3244	310.98	48.339
309.16	73.8889	310.39	61.9808	310.56	48.1928	309.66	51.895	309.83	55.2693	311.21	48.301	309.16	73.9706	310.39	61.9871	310.56	48.1534	51.895	309.83	55.2785	311.21	48.3152
309.36	73.8889	310.66	61.6613	310.82	48.1928	309.85	51.895	309.97	55.2693	311.49	48.301	309.36	73.927	310.66	61.8555	310.82	48.1258	51.8493	309.97	55.2326	311.49	48.2962
309.55	73.8889	310.83	61.6613	311.01	48.1928	310.1	51.6035	310.22	55.2693	311.76	48.301	309.55	73.878	310.83	61.7302	311.01	48.0983	51.8036	310.22	55.1867	311.76	48.2772
309.68	73.8889	310.88	61.6613	311.03	48.1928	310.37	51.6035	310.42	55.0351	311.91	48.301	309.68	73.829	310.88	61.5987	311.03	48.0707	51.7578	310.42	55.1407	311.91	48.2581
309.8	73.8889	311.03	61.3419	311.26	47.992	310.43	51.6035	310.59	55.0351	311.96	48.301	309.8	73.78	311.03	61.4734	311.26	48.0431	51.7178	310.59	55.0994	311.96	48.2391
309.98	73.8889	311.22	61.3419	311.44	47.992	310.68	51.6035	310.58	55.0351	312.17	48.301	309.98	73.7309	311.22	61.3481	311.44	48.0195	51.6778	310.58	55.0535	312.17	48.2201
310.22	73.6111	311.4	61.3419	311.62	47.992	310.93	51.6035	310.78	55.0351	312.38	48.0583	310.22	73.6819	311.4	61.2228	311.62	47.9959	51.6378	310.78	55.0076	312.38	48.201
310.38	73.6111	311.48	61.0224	311.68	47.992	311.13	51.6035	311.02	55.0351	312.52	48.0583	310.38	73.6329	311.48	61.0975	311.68	47.9723	51.5921	311.02	54.9617	312.52	48.182
310.49	73.6111	311.58	61.0224	311.85	47.992	311.15	51.6035	311.2	54.8009	312.56	48.0583	310.49	73.5839	311.58	60.9785	311.85	47.9487	51.5463	311.2	54.9157	312.56	48.163
310.68	73.6111	311.73	61.0224	312.04	47.992	311.27	51.312	311.22	54.8009	312.75	48.0583	310.68	73.5349	311.73	60.8532	312.04	47.925	51.5006	311.22	54.8744	312.75	48.1392
310.9	73.6111	312.05	60.7029	312.28	47.7912	311.47	51.312	311.41	54.8009	312.96	48.0583	310.9	73.4858	312.05	60.7279	312.28	47.8975	51.4549	311.41	54.8331	312.96	48.1154
311.13	73.3333	312.28	60.7029	312.33	47.7912	311.71	51.312	311.56	54.8009	313.18	48.0583	311.13	73.4368	312.28	60.6089	312.33	47.8699	51.4091	311.56	54.7872	313.18	48.0963
311.28	73.3333	312.32	60.3834	312.44	47.7912	311.78	51.312	311.82	54.8009	313.21	48.0583	311.28	73.3824	312.32	60.4836	312.44	47.8463	51.3634	311.82	54.7412	313.21	48.0773
311.47	73.3333	312.53	60.3834	312.76	47.7912	311.88	51.312	312.04	54.8009	313.32	48.0583	311.47	73.3279	312.53	60.3646	312.76	47.8227	51.3177	312.04	54.6999	313.32	48.0583
311.69	73.3333	312.7	60.0639	313.04	47.7912	312.08	51.312	312.16	54.8009	313.63	48.0583	311.69	73.2789	312.7	60.2456	313.04	47.799	51.2719	312.16	54.6586	313.63	48.0392
311.89	73.3333	312.92	60.0639	313.23	47.7912	312.27	51.0204	312.4	54.5667	313.95	48.0583	311.89	73.2298	312.92	60.1265	313.23	47.7754	51.2262	312.4	54.6173	313.95	48.0202
311.98	73.3333	312.94	59.7444	313.3	47.7912	312.44	51.0204	312.67	54.5667	314.08	48.0583	311.98	73.1808	312.94	60.0075	313.3	47.7518	51.1805	312.67	54.5759	314.08	48.0011
312.12	73.0556	313.07	59.7444	313.5	47.7912	312.6	51.0204	312.81	54.5667	314.16	48.0583	312.12	73.1264	313.07	59.8948	313.5	47.7242	51.1347	312.81	54.53	314.16	47.9821
312.3	73.0556	313.26	59.4249	313.73	47.7912	312.84	51.0204	312.87	54.5667	314.39	47.8155	312.3	73.0719	313.26	59.782	313.73	47.6967	51.0947	312.87	54.4887	314.39	47.9631
312.49	73.0556	313.49	59.4249	313.88	47.7912	313.11	51.0204	313.03	54.5667	314.61	47.8155	312.49	73.0174	313.49	59.663	313.88	47.6691	51.0547	313.03	54.4474	314.61	47.944
312.64	73.0556	313.59	59.4249	313.9	47.5904	313.32	51.0204	313.25	54.3325	314.79	47.8155	312.64	72.9684	313.59	59.5502	313.9	47.6416	51.0147	313.25	54.406	314.79	47.925
312.77	73.0556	313.7	59.4249	314.1	47.5904	313.33	51.0204	313.45	54.3325	314.76	47.8155	312.77	72.9194	313.7	59.4374	314.1	47.6179	50.9747	313.45	54.3647	314.76	47.906
312.95	72.7778	313.98	59.1054	314.31	47.5904	313.52	51.0204	313.47	54.3325	314.97	47.8155	312.95	72.8649	313.98	59.331	314.31	47.5943	50.9404	313.47	54.328	314.97	47.8917
313.19	72.7778	314.22	59.1054	314.5	47.5904	313.67	51.0204	313.67	54.3325	315.18	47.8155	313.19	72.8105	314.22	59.2182	314.5	47.5707	50.9061	313.67	54.2912	315.18	47.8774
313.35	72.7778	314.44	59.1054	314.58	47.5904	313.9	50.7289	313.85	54.3325	315.39	47.8155	313.35	72.756	314.44	59.1054	314.58	47.547	50.8718	313.85	54.2499	315.39	47.8631
313.48	72.7778	314.48	58.7859	314.66	47.3896	313.97	50.7289	314.04	54.0984	315.45	47.8155	313.48	72.7015	314.48	58.9989	314.66	47.5234	50.8375	314.04	54.2086	315.45	47.8488
313.72	72.7778	314.61	58.7859	314.89	47.3896	314.09	50.7289	314.19	54.0984	315.55	47.8155	313.72	72.6525	314.61	58.8924	314.89	47.4998	50.8032	314.19	54.1672	315.55	47.8346
313.95	72.5	314.74	58.7859	315.25	47.3896	314.29	50.7289	314.41	54.0984	315.77	47.8155	313.95	72.598	314.74	58.7859	315.25	47.4762	50.7689	314.41	54.1259	315.77	47.8203
314.13	72.5	315	58.4665	315.4	47.3896	314.51	50.7289	314.67	54.0984	316.1	47.8155	314.13	72.5436	315	58.6795	315.4	47.4526	50.7346	314.67	54.0846	316.1	47.8013
314.24	72.5	315.11	58.4665	315.49	47.3896	314.62	50.7289	314.95	54.0984	316.29	47.8155	314.24	72.4891	315.11	58.5729	315.49	47.425	50.7003	314.95	54.0478	316.29	47.7822
314.4	72.5	315.13	58.4665	315.73	47.3896	314.71	50.7289	315.11	53.8642	316.36	47.8155	314.4	72.4346	315.13	58.4727	315.73	47.4014	50.666	315.11	54.0065	316.36	47.7632
314.59	72.5	315.31	58.147	315.94	47.3896	315.04	50.7289	315.13	53.8642	316.62	47.8155	314.59	72.3747	315.31	58.3662	315.94	47.3777	50.6317	315.13	53.9652	316.62	47.7441
314.78	72.2222	315.54	58.147	316.12	47.3896	315.28	50.4373	315.36	53.8642	316.85	47.8155	314.78	72.3203	315.54	58.2597	316.12	47.3541	50.5974	315.36	53.9239	316.85	47.7299
314.87	72.2222	315.85	58.147	316.09	47.3896	315.51	50.4373	315.53	53.8642	317.04	47.8155	314.87	72.2658	315.85	58.1595	316.09	47.3305	50.5574	315.53	53.8825	317.04	47.7156
315.05	72.2222	315.92	57.8275	316.29	47.3896	315.55	50.4373	315.71	53.8642	317.06	47.5728	315.05	72.2113	315.92	58.0593	316.29	47.3069	50.5174	315.71	53.8458	317.06	47.7013
315.24	72.2222	316.12	57.8275	316.51	47.1888	315.75	50.4373	315.78	53.8642	317.2	47.5728	315.24	72.1569	316.12	57.959	316.51	47.2833	50.483	315.78	53.8091	317.2	47.687
315.43	72.2222	316.3	57.8275	316.68	47.1888	315.96	50.4373	315.94	53.63	317.42	47.5728	315.43	72.097	316.3	57.8588	316.68	47.2636	50.4487	315.94	53.7723	317.42	47.6728
315.57	71.9444	316.48	57.508	316.76	47.1888	316.12	50.4373	316.14	53.63	317.66	47.5728	315.57	72.0425	316.48	57.7586	316.76	47.2439	50.4145	316.14	53.731	317.66	47.6585
315.71	71.9444	316.56	57.508	316.87	47.1888	316.19	50.4373	316.35	53.63	317.71	47.5728	315.71	71.988	316.56	57.6646	316.87	47.2203	50.3802	316.35	53.6897	317.71	47.6442
315.91	71.9444	316.63	57.508	317.03	47.1888	316.32	50.1458	316.39	53.63	317.84	47.5728	315.91	71.9335	316.63	57.5706	317.03	47.1966	50.3401	316.39	53.6483	317.84	47.6252
316.17	71.9444	316.81	57.1885	317.34	47.1888	316.52	50.1458	316.63	53.63	318.02	47.5728	316.17	71.8736	316.81	57.4829	317.34	47.173	50.3001	316.63	53.607	318.02	47.6061
316.36	71.9444	317.02	57.1885	317.53	47.1888	316.76	50.1458	316.92	53.63	318.26	47.5728	316.36	71.8137	317.02	57.3952	317.53	47.1494	50.2658	316.92	53.5703	318.26	47.5871
316.47	71.6667	317.19	57.1885	317.65	46.9879	316.88	50.1458	317.18	53.3958	318.5	47.5728	316.47	71.7538	317.19	57.3075	317.65	47.1258	50.2315	317.18	53.5335	318.5	47.5681
316.67	71.6667	317.23	57.1885	317.87	46.9879	316.88	50.1458	317.36	53.3958	318.61	47.5728	316.67	71.6993	317.23	57.2198	317.87	47.1021	50.1972	317.36	53.4968	318.61	47.549
316.91	71.6667	317.47	56.869	318.12	46.9879	317.18	50.1458	317.42	53.3958	318.85	47.5728	316.91	71.6449	317.47	57.1384	318.12	47.0746	50.1629	317.42	53.4601	318.85	47.5347
317.07	71.6667	317.73	56.869	318.27	46.9879	317.5	50.1458	317.63	53.3958	319.13	47.5728	317.07	71.585	317.73	57.0507	318.27	47.047	50.1286	317.63	53.4233	319.13	47.5205
317.19	71.6667	318.01	56.869	318.3	46.9879	317.73	50.1458	317.84	53.3958	319.31	47.5728	317.19	71.525	318.01	56.963	318.3	47.0234	50.0943	317.84	53.3912	319.31	47.5062
317.34	71.3889	318.06	56.869	318.45	46.9879	317.8	50.1458	317.97	53.3958	319.33	47.5728	317.34	71.4651	318.06	56.8753	318.45	46.9998	50.06	317.97	53.3545	319.33	47.4919
317.55	71.3889	318.12	56.5495	318.66	46.9879	318	50.1458	318.03	53.3958	319.51	47.5728	317.55	71.4107	318.12	56.7938	318.66	46.9761	50.0257	318.03	53.3177	319.51	47.4776
317.77	71.3889	318.25	56.5495	318.86	46.9879	318.2	50.1458	318.22	53.1616	319.69	47.5728	317.77	71.3508	318.25	56.7124	318.86	46.9525	49.9914	318.22	53.281	319.69	47.4633
317.87	71.3889	318.51	56.5495	318.89	46.9879	318.42	50.1458	318.42	53.1616	319.95	47.5728	317.87	71.2909	318.51	56.631	318.89	46.9289	49.9571	318.42	53.2443	319.95	47.4491
318.03	71.3889	318.64	56.5495	319.05	46.9879	318.42	50.1458	318.66	53.1616	320.02	47.5728	318.03	71.2309	318.64	56.5495	319.05	46.9092	49.9228	318.66	53.2121	320.02	47.43
318.25	71.1111	318.68	56.23	319.22	46.9879	318.57	50.1458	318.7	53.1616	320.14	47.5728	318.25	71.171	318.68	56.4681	319.22	46.8895	49.8885	318.7	53.18	320.14	47.411
318.48	71.1111	318.82	56.23	319.43	46.9879	318.77	49.8542	318.81	53.1616	320.35	47.3301	318.48	71.1111	318.82	56.3866	319.43	46.8659	49.8542	318.81	53.1432	320.35	47.392
318.63	71.1111	319	56.23	319.59	46.7871	319.02	49.8542	319.12	53.1616	320.57	47.3301	318.63	71.0512	319	56.3115	319.59	46.8423	49.8199	319.12	53.1065	320.57	47.3729
318.84	71.1111	319.35	56.23	319.78	46.7871	319.14	49.8542	319.43	52.9274	320.71	47.3301	318.84	70.9913	319.35	56.2363	319.78	46.8186	49.7856	319.43	53.0697	320.71	47.3539
319.05	70.8333	319.45	55.9105	320.02	46.7871	319.16	49.8542	319.59	52.9274	320.85	47.3301	319.05	70.9314	319.45	56.1549	320.02	46.795	49.7513	319.59	53.0376	320.85	47.3349
319.29	70.8333	319.57	55.9105	320.28	46.7871	319.35	49.8542	319.67	52.9274	321.15	47.3301	319.29	70.866	319.57	56.0797	320.28	46.7714	49.717	319.67	53.0055	321.15	47.3158
319.46	70.8333	319.79	55.9105	320.42	46.7871	319.69	49.5627	319.89	52.9274	321.41	47.3301	319.46	70.8061	319.79	56.0045	320.42	46.7478	49.6885	319.89	52.9733	321.41	47.2968
319.57	70.8333	320	55.9105	320.45	46.7871	319.96	49.5627	320.11	52.9274	321.66	47.3301	319.57	70.7462	320	55.9293	320.45	46.7242	49.6599	320.11	52.9412	321.66	47.2777
319.75	70.8333	320.11	55.9105	320.65	46.7871	320.01	49.5627	320.26	52.9274	321.7	47.3301	319.75	70.6863	320.11	55.8604	320.65	46.7005	49.6313	320.26	52.9044	321.7	47.2635
319.96	70.5556	320.16	55.5911	320.81	46.7871	320.23	49.5627	320.26	52.9274	321.91	47.3301	319.96	70.6209	320.16	55.7852	320.81	46.6808	49.6027	320.26	52.8677	321.91	47.2492
320.13	70.5556	320.33	55.5911	321.01	46.7871	320.44	49.5627	320.48	52.6932	322.12	47.3301	320.13	70.5556	320.33	55.7101	321.01	46.6572	49.5684	320.48	52.8356	322.12	47.2349
320.23	70.5556	320.51	55.5911	321.04	46.5864	320.65	49.5627	320.69	52.6932	322.3	47.3301	320.23	70.4956	320.51	55.6412	321.04	46.6336	49.5341	320.69	52.8034	322.3	47.2206
320.41	70.5556	320.72	55.5911	321.21	46.5864	320.7	49.2711	320.89	52.6932	322.43	47.0874	320.41	70.4357	320.72	55.5723	321.21	46.61	49.4998	320.89	52.7713	322.43	47.2064
320.63	70.2778	320.75	55.5911	321.41	46.5864	320.79	49.2711	320.97	52.6932	322.55	47.0874	320.63	70.3704	320.75	55.5033	321.41	46.5864	49.4712	320.97	52.7391	322.55	47.1873
320.86	70.2778	320.96	55.5911	321.59	46.5864	321	49.2711	321.06	52.6932	322.76	47.0874	320.86	70.305	320.96	55.4344	321.59	46.5627	49.4426	321.06	52.707	322.76	47.1683
320.94	70.2778	321.24	55.2716	321.64	46.5864	321.24	49.2711	321.26	52.6932	323.04	47.0874	320.94	70.2396	321.24	55.3655	321.64	46.5391	49.4083	321.26	52.6748	323.04	47.1493
321.14	70.2778	321.49	55.2716	321.86	46.5864	321.35	49.2711	321.61	52.6932	323.17	47.0874	321.14	70.1797	321.49	55.2966	321.86	46.5194	49.374	321.61	52.6427	323.17	47.1302
321.4	70.2778	321.66	55.2716	322.14	46.3855	321.41	49.2711	321.79	52.6932	323.19	47.0874	321.4	70.1198	321.66	55.2277	322.14	46.4997	49.3397	321.79	52.6106	323.19	47.1112
321.64	70	321.67	54.9521	322.39	46.3855	321.59	49.2711	321.87	52.6932	323.54	47.0874	321.64	70.0545	321.67	55.1651	322.39	46.48	49.3054	321.87	52.5784	323.54	47.0921
321.78	70	321.82	54.9521	322.56	46.3855	321.81	49.2711	322.12	52.6932	323.85	47.0874	321.78	69.9891	321.82	55.1024	322.56	46.4603	49.2711	322.12	52.5463	323.85	47.0731
321.92	70	322.02	54.9521	322.6	46.3855	322.1	49.2711	322.34	52.459	324.09	47.0874	321.92	69.9237	322.02	55.0398	322.6	46.4407	49.2368	322.34	52.5141	324.09	47.0541
322.1	70	322.24	54.9521	322.81	46.3855	322.18	49.2711	322.54	52.459	324.18	47.0874	322.1	69.8638	322.24	54.9771	322.81	46.421	49.2025	322.54	52.482	324.18	47.035
322.31	69.7222	322.3	54.9521	323	46.3855	322.41	49.2711	322.55	52.459	324.38	47.0874	322.31	69.7985	322.3	54.9145	323	46.4013	49.1625	322.55	52.4498	324.38	47.016
322.45	69.7222	322.41	54.9521	323.16	46.3855	322.65	48.9796	322.71	52.459	324.6	47.0874	322.45	69.7331	322.41	54.8518	323.16	46.3816	49.1225	322.71	52.4177	324.6	46.9969
322.56	69.7222	322.55	54.6326	323.19	46.3855	322.86	48.9796	322.93	52.459	324.81	46.8447	322.56	69.6678	322.55	54.7892	323.19	46.3619	49.0825	322.93	52.3855	324.81	46.9779
322.72	69.7222	322.89	54.6326	323.38	46.3855	322.94	48.9796	323.13	52.459	324.85	46.8447	322.72	69.6024	322.89	54.7266	323.38	46.3422	49.0425	323.13	52.3534	324.85	46.9589
322.97	69.4444	323.1	54.6326	323.57	46.1847	323.03	48.9796	323.2	52.2248	325	46.8447	322.97	69.537	323.1	54.6702	323.57	46.3186	49.0025	323.2	52.3213	325	46.9398
323.14	69.4444	323.16	54.6326	323.79	46.1847	323.21	48.9796	323.32	52.2248	325.2	46.8447	323.14	69.4717	323.16	54.6138	323.79	46.295	48.9682	323.32	52.2891	325.2	46.9256
323.25	69.4444	323.39	54.6326	323.81	46.1847	323.47	48.9796	323.49	52.2248	325.44	46.8447	323.25	69.4063	323.39	54.5574	323.81	46.2753	48.9339	323.49	52.257	325.44	46.9113
323.42	69.4444	323.61	54.3131	323.92	46.1847	323.57	48.9796	323.73	52.2248	325.61	46.8447	323.42	69.3355	323.61	54.501	323.92	46.2556	48.8938	323.73	52.2294	325.61	46.897
323.64	69.1667	323.79	54.3131	324.26	46.1847	323.64	48.9796	323.96	52.2248	325.61	46.8447	323.64	69.2702	323.79	54.4509	324.26	46.2359	48.8538	323.96	52.2019	325.61	46.8827
323.88	69.1667	323.81	54.3131	324.54	46.1847	323.82	48.9796	324.05	52.2248	325.83	46.8447	323.88	69.2048	323.81	54.4008	324.54	46.2162	48.8138	324.05	52.1697	325.83	46.8685
324.02	69.1667	323.96	54.3131	324.67	46.1847	324.02	48.9796	324.31	52.2248	326.14	46.8447	324.02	69.1394	323.96	54.3507	324.67	46.1966	48.7795	324.31	52.1376	326.14	46.8542
324.18	69.1667	324.16	54.3131	324.77	46.1847	324.21	48.9796	324.57	51.9906	326.41	46.8447	324.18	69.0686	324.16	54.3006	324.77	46.1729	48.7452	324.57	52.1054	326.41	46.8399
324.4	68.8889	324.39	53.9936	324.98	46.1847	324.35	48.9796	324.74	51.9906	326.48	46.8447	324.4	68.9978	324.39	54.2442	324.98	46.1493	48.7109	324.74	52.0733	326.48	46.8256
324.6	68.8889	324.47	53.9936	325.22	45.9839	324.61	48.688	324.79	51.9906	326.69	46.8447	324.6	68.9325	324.47	54.1941	325.22	46.1257	48.6766	324.79	52.0411	326.69	46.8113
324.71	68.8889	324.58	53.9936	325.35	45.9839	324.84	48.688	324.92	51.9906	326.92	46.8447	324.71	68.8671	324.58	54.144	325.35	46.1021	48.6423	324.92	52.0136	326.92	46.7971
324.85	68.8889	324.9	53.9936	325.34	45.9839	325.09	48.688	325.09	51.9906	327.13	46.8447	324.85	68.8017	324.9	54.0938	325.34	46.0824	48.608	325.09	51.986	327.13	46.7828
325.03	68.6111	325.13	53.9936	325.56	45.9839	325.13	48.688	325.33	51.9906	327.19	46.6019	325.03	68.7309	325.13	54.0437	325.56	46.0627	48.5794	325.33	51.9585	327.19	46.7733
325.23	68.6111	325.36	53.6741	325.77	45.9839	325.3	48.688	325.37	51.9906	327.25	46.6019	325.23	68.6656	325.36	53.9936	325.77	46.043	48.5508	325.37	51.9309	327.25	46.7638
325.38	68.6111	325.42	53.6741	325.98	45.9839	325.45	48.3965	325.5	51.9906	327.47	46.6019	325.38	68.6002	325.42	53.9435	325.98	46.0233	48.5223	325.5	51.9034	327.47	46.7542
325.49	68.6111	325.54	53.6741	326.02	45.9839	325.66	48.3965	325.71	51.7564	327.74	46.6019	325.49	68.5349	325.54	53.8996	326.02	46.0036	48.4937	325.71	51.8758	327.74	46.7447
325.68	68.6111	325.71	53.6741	326.14	45.9839	325.78	48.3965	325.9	51.7564	327.86	46.6019	325.68	68.4641	325.71	53.8495	326.14	45.9839	48.4651	325.9	51.8483	327.86	46.7352
325.9	68.3333	325.96	53.6741	326.35	45.9839	325.84	48.3965	326.03	51.7564	327.9	46.6019	325.9	68.3932	325.96	53.7994	326.35	45.9682	48.4308	326.03	51.8207	327.9	46.7257
326.07	68.3333	326.07	53.6741	326.7	45.9839	326.05	48.3965	326.22	51.7564	328.07	46.6019	326.07	68.3279	326.07	53.7556	326.7	45.9524	48.3965	326.22	51.7932	328.07	46.7162
326.17	68.3333	326.11	53.6741	326.84	45.9839	326.27	48.3965	326.47	51.7564	328.27	46.6019	326.17	68.2625	326.11	53.7117	326.84	45.9367	48.3622	326.47	51.7656	328.27	46.7066
326.42	68.3333	326.28	53.6741	326.95	45.9839	326.41	48.3965	326.72	51.7564	328.58	46.6019	326.42	68.1917	326.28	53.6679	326.95	45.9209	48.3279	326.72	51.7427	328.58	46.6971
326.66	68.0556	326.57	53.3546	327.22	45.9839	326.46	48.105	326.92	51.7564	328.68	46.6019	326.66	68.1209	326.57	53.624	327.22	45.9052	48.2936	326.92	51.7197	328.68	46.6829
326.85	68.0556	326.85	53.3546	327.43	45.9839	326.78	48.105	326.93	51.5222	328.89	46.6019	326.85	68.0556	326.85	53.5802	327.43	45.8855	48.2593	326.93	51.6967	328.89	46.6686
326.94	68.0556	326.92	53.3546	327.6	45.9839	327.04	48.105	327.15	51.5222	329.12	46.6019	326.94	67.9902	326.92	53.5363	327.6	45.8658	48.2307	327.15	51.6692	329.12	46.6543
327.11	68.0556	327.12	53.3546	327.59	45.9839	327.29	48.105	327.29	51.5222	329.34	46.6019	327.11	67.9194	327.12	53.4924	327.59	45.8461	48.2021	327.29	51.6416	329.34	46.6448
327.3	67.7778	327.31	53.3546	327.77	45.7831	327.36	48.105	327.49	51.5222	329.42	46.6019	327.3	67.8486	327.31	53.4486	327.77	45.8264	48.1736	327.49	51.6141	329.42	46.6353
327.5	67.7778	327.55	53.3546	328.01	45.7831	327.5	48.105	327.55	51.5222	329.51	46.6019	327.5	67.7832	327.55	53.4047	328.01	45.8107	48.145	327.55	51.5911	329.51	46.6257
327.58	67.7778	327.6	53.3546	328.19	45.7831	327.72	48.105	327.69	51.5222	329.68	46.6019	327.58	67.7179	327.6	53.3609	328.19	45.7949	48.1164	327.69	51.5682	329.68	46.6162
327.74	67.5	327.67	53.3546	328.23	45.7831	327.9	47.8134	327.87	51.5222	329.92	46.6019	327.74	67.6471	327.67	53.3171	328.23	45.7792	48.0878	327.87	51.5452	329.92	46.6067
327.93	67.5	327.88	53.3546	328.4	45.7831	328	47.8134	328.13	51.5222	330.07	46.6019	327.93	67.5763	327.88	53.2795	328.4	45.7634	48.0592	328.13	51.5222	330.07	46.5972
328.14	67.5	328.09	53.3546	328.56	45.7831	328.07	47.8134	328.18	51.2881	330.1	46.6019	328.14	67.5109	328.09	53.2356	328.56	45.7438	48.0306	328.18	51.4947	330.1	46.5877
328.28	67.5	328.25	53.3546	328.82	45.7831	328.27	47.8134	328.27	51.2881	330.31	46.6019	328.28	67.4455	328.25	53.1918	328.82	45.7241	47.9963	328.27	51.4671	330.31	46.5782
328.42	67.2222	328.27	53.3546	329.01	45.5823	328.52	47.8134	328.61	51.2881	330.51	46.6019	328.42	67.3747	328.27	53.1479	329.01	45.7044	47.962	328.61	51.4396	330.51	46.5686
328.61	67.2222	328.59	53.0351	329.16	45.5823	328.68	47.8134	328.86	51.2881	330.7	46.6019	328.61	67.3039	328.59	53.1041	329.16	45.6847	47.9277	328.86	51.4166	330.7	46.5591
328.88	67.2222	328.82	53.0351	329.39	45.5823	328.66	47.8134	329.07	51.2881	330.82	46.6019	328.88	67.2386	328.82	53.0665	329.39	45.665	47.8934	329.07	51.3937	330.82	46.5496
329.09	67.2222	329.08	53.0351	329.66	45.5823	328.9	47.8134	329.11	51.2881	331.07	46.6019	329.09	67.1678	329.08	53.0289	329.66	45.6493	47.8649	329.11	51.3707	331.07	46.5401
329.19	67.2222	329.18	53.0351	329.78	45.5823	329.24	47.8134	329.3	51.2881	331.29	46.6019	329.19	67.097	329.18	52.985	329.78	45.6335	47.8363	329.3	51.3477	331.29	46.5305
329.38	66.9444	329.26	53.0351	329.84	45.5823	329.47	47.8134	329.52	51.2881	331.57	46.6019	329.38	67.0261	329.26	52.9412	329.84	45.6178	47.8077	329.52	51.3248	331.57	46.521
329.61	66.9444	329.39	53.0351	330.01	45.5823	329.55	47.8134	329.67	51.2881	331.65	46.6019	329.61	66.9608	329.39	52.8973	330.01	45.602	47.7734	329.67	51.3018	331.65	46.5115
329.78	66.9444	329.63	53.0351	330.21	45.5823	329.74	47.8134	329.71	51.2881	331.73	46.6019	329.78	66.89	329.63	52.8597	330.21	45.5863	47.7391	329.71	51.2789	331.73	46.502
329.86	66.9444	329.78	53.0351	330.41	45.5823	329.93	47.8134	329.89	51.2881	331.95	46.6019	329.86	66.8192	329.78	52.8222	330.41	45.5666	47.7105	329.89	51.2559	331.95	46.4925
330	66.6667	329.83	52.7156	330.43	45.5823	330.18	47.8134	330.08	51.2881	332.12	46.6019	330	66.7484	329.83	52.7783	330.43	45.5469	47.6819	330.08	51.2375	332.12	46.483
330.21	66.6667	329.98	52.7156	330.63	45.5823	330.2	47.5219	330.31	51.2881	332.29	46.6019	330.21	66.6776	329.98	52.7345	330.63	45.5272	47.6534	330.31	51.2192	332.29	46.4734
330.41	66.6667	330.17	52.7156	330.83	45.5823	330.29	47.5219	330.4	51.2881	332.32	46.6019	330.41	66.6122	330.17	52.6906	330.83	45.5075	47.6248	330.4	51.2008	332.32	46.4639
330.52	66.6667	330.51	52.7156	331.01	45.5823	330.51	47.5219	330.42	51.2881	332.52	46.6019	330.52	66.5414	330.51	52.6467	331.01	45.4878	47.5962	330.42	51.1778	332.52	46.4544
330.68	66.3889	330.62	52.7156	331.09	45.5823	330.73	47.5219	330.68	51.2881	332.74	46.6019	330.68	66.4706	330.62	52.6029	331.09	45.4682	47.5676	330.68	51.1549	332.74	46.4449
330.9	66.3889	330.76	52.7156	331.34	45.5823	330.91	47.5219	331.02	51.2881	332.91	46.3592	330.9	66.3998	330.76	52.559	331.34	45.4485	47.539	331.02	51.1319	332.91	46.4354
331.12	66.3889	330.98	52.7156	331.59	45.3815	330.92	47.5219	331.21	51.2881	332.91	46.3592	331.12	66.329	330.98	52.5215	331.59	45.4288	47.5162	331.21	51.109	332.91	46.4258
331.28	66.3889	331.23	52.7156	331.86	45.3815	331.09	47.5219	331.26	51.0539	333.18	46.3592	331.28	66.2582	331.23	52.4776	331.86	45.4091	47.4876	331.26	51.0906	333.18	46.4163
331.46	66.1111	331.31	52.3962	332.01	45.3815	331.35	47.5219	331.49	51.0539	333.45	46.3592	331.46	66.1874	331.31	52.4338	332.01	45.3894	47.459	331.49	51.0722	333.45	46.4068
331.67	66.1111	331.33	52.3962	332.05	45.3815	331.66	47.5219	331.7	51.0539	333.71	46.3592	331.67	66.1166	331.33	52.3899	332.05	45.3697	47.4304	331.7	51.0539	333.71	46.3973
331.9	66.1111	331.54	52.3962	332.27	45.3815	331.74	47.5219	331.92	51.0539	333.84	46.3592	331.9	66.0457	331.54	52.346	332.27	45.354	47.4018	331.92	51.0355	333.84	46.3878
332.04	66.1111	331.72	52.3962	332.44	45.3815	331.93	47.5219	331.91	51.0539	333.93	46.3592	332.04	65.975	331.72	52.3022	332.44	45.3382	47.3732	331.91	51.0171	333.93	46.3783
332.14	65.8333	331.91	52.3962	332.6	45.3815	332.16	47.5219	332.06	51.0539	334.13	46.3592	332.14	65.9041	331.91	52.2584	332.6	45.3225	47.3447	332.06	50.9988	334.13	46.3687
332.31	65.8333	331.96	52.3962	332.65	45.3815	332.38	47.5219	332.28	51.0539	334.37	46.3592	332.31	65.8388	331.96	52.2145	332.65	45.3067	47.3161	332.28	50.9804	334.37	46.3592
332.51	65.8333	332.16	52.0767	332.85	45.1807	332.47	47.5219	332.5	50.8197	334.47	46.3592	332.51	65.768	332.16	52.1644	332.85	45.291	47.2875	332.5	50.962	334.47	46.3497
332.69	65.8333	332.45	52.0767	333.06	45.1807	332.51	47.2303	332.59	50.8197	334.5	46.3592	332.69	65.6972	332.45	52.1143	333.06	45.2752	47.2589	332.59	50.9483	334.5	46.3402
332.8	65.5556	332.74	52.0767	333.26	45.1807	332.72	47.2303	332.65	50.8197	334.72	46.3592	332.8	65.6264	332.74	52.0641	333.26	45.2595	47.2303	332.65	50.9345	334.72	46.3307
332.98	65.5556	332.89	52.0767	333.25	45.1807	332.96	47.2303	332.83	50.8197	334.9	46.3592	332.98	65.561	332.89	52.014	333.25	45.2477	47.2017	332.83	50.9161	334.9	46.3212
333.19	65.5556	332.89	52.0767	333.46	45.1807	333.11	47.2303	333.09	50.8197	335.11	46.3592	333.19	65.4956	332.89	51.9702	333.46	45.2319	47.1731	333.09	50.8977	335.11	46.3116
333.41	65.2778	333.06	52.0767	333.79	45.1807	333.13	47.2303	333.37	50.8197	335.13	46.3592	333.41	65.4248	333.06	51.9263	333.79	45.2162	47.1446	333.37	50.8794	335.13	46.3021
333.51	65.2778	333.24	51.7572	334.04	45.1807	333.32	47.2303	333.43	50.8197	335.25	46.3592	333.51	65.354	333.24	51.8825	334.04	45.2004	47.116	333.43	50.861	335.25	46.2926
333.68	65.2778	333.43	51.7572	334.17	45.1807	333.5	47.2303	333.69	50.8197	335.54	46.3592	333.68	65.2832	333.43	51.8386	334.17	45.1847	47.0874	333.69	50.8426	335.54	46.2831
333.93	65.2778	333.48	51.7572	334.29	45.1807	333.77	46.9388	333.92	50.8197	335.84	46.1165	333.93	65.2179	333.48	51.7948	334.29	45.1689	47.0588	333.92	50.8243	335.84	46.2736
334.18	65	333.62	51.7572	334.47	45.1807	333.9	46.9388	334.11	50.8197	335.96	46.1165	334.18	65.1471	333.62	51.7509	334.47	45.1532	47.0302	334.11	50.8059	335.96	46.264
334.31	65	333.77	51.7572	334.72	44.9799	334.1	46.9388	334.17	50.8197	336.08	46.1165	334.31	65.0763	333.77	51.7008	334.72	45.1374	47.0017	334.17	50.7875	336.08	46.2545
334.46	65	334.06	51.4377	334.82	44.9799	334.35	46.9388	334.27	50.8197	336.3	46.1165	334.46	65.0054	334.06	51.6507	334.82	45.1217	46.9731	334.27	50.7692	336.3	46.245
334.63	65	334.3	51.4377	334.85	44.9799	334.58	46.9388	334.47	50.8197	336.53	46.1165	334.63	64.9401	334.3	51.6068	334.85	45.1059	46.9445	334.47	50.7508	336.53	46.2355
334.85	65	334.35	51.4377	335.07	44.9799	334.66	46.9388	334.7	50.8197	336.68	46.1165	334.85	64.8693	334.35	51.563	335.07	45.0862	46.9216	334.7	50.7324	336.68	46.226
334.99	64.7222	334.57	51.4377	335.27	44.9799	334.77	46.9388	334.79	50.5855	336.63	46.1165	334.99	64.7985	334.57	51.5191	335.27	45.0665	46.893	334.79	50.7141	336.63	46.2165
335.09	64.7222	334.79	51.4377	335.48	44.9799	334.92	46.9388	334.87	50.5855	336.86	46.1165	335.09	64.7277	334.79	51.4753	335.48	45.0468	46.8645	334.87	50.6957	336.86	46.2022
335.28	64.7222	334.98	51.4377	335.51	44.9799	335.17	46.9388	335.07	50.5855	337.07	46.1165	335.28	64.6623	334.98	51.4314	335.51	45.0272	46.8359	335.07	50.6773	337.07	46.1879
335.49	64.4444	334.97	51.4377	335.66	44.9799	335.3	46.9388	335.27	50.5855	337.26	46.1165	335.49	64.5915	334.97	51.3876	335.66	45.0075	46.8073	335.27	50.6544	337.26	46.1831
335.68	64.4444	335.14	51.1182	335.89	44.9799	335.32	46.6472	335.47	50.5855	337.28	46.1165	335.68	64.5207	335.14	51.3437	335.89	44.9917	46.7787	335.47	50.636	337.28	46.1784
335.76	64.4444	335.32	51.1182	336.25	44.9799	335.55	46.6472	335.62	50.5855	337.43	46.1165	335.76	64.4499	335.32	51.2999	336.25	44.976	46.7501	335.62	50.6222	337.43	46.1736
335.95	64.4444	335.56	51.1182	336.34	44.9799	335.74	46.6472	335.87	50.5855	337.58	46.1165	335.95	64.3845	335.56	51.2623	336.34	44.9602	46.7216	335.87	50.6084	337.58	46.1689
336.17	64.1667	335.65	51.1182	336.49	44.9799	335.9	46.6472	336.12	50.5855	337.87	46.1165	336.17	64.3192	335.65	51.2247	336.49	44.9445	46.693	336.12	50.5947	337.87	46.1593
336.39	64.1667	335.69	51.1182	336.74	44.9799	336.02	46.6472	336.35	50.5855	338.08	46.1165	336.39	64.2484	335.69	51.1871	336.74	44.9287	46.6644	336.35	50.5809	338.08	46.1498
336.55	64.1667	336.04	51.1182	336.96	44.9799	336.29	46.6472	336.37	50.5855	338.16	46.1165	336.55	64.1776	336.04	51.1495	336.96	44.913	46.6358	336.37	50.5671	338.16	46.1403
336.72	64.1667	336.28	51.1182	337.1	44.9799	336.52	46.3557	336.53	50.5855	338.41	46.1165	336.72	64.1122	336.28	51.112	337.1	44.8972	46.6072	336.53	50.5533	338.41	46.1308
336.95	63.8889	336.51	50.7987	337.07	44.9799	336.79	46.3557	336.68	50.5855	338.65	46.1165	336.95	64.0468	336.51	51.0681	337.07	44.8775	46.5786	336.68	50.5396	338.65	46.1213
337.15	63.8889	336.53	50.7987	337.29	44.9799	336.87	46.3557	336.91	50.5855	338.8	46.1165	337.15	63.976	336.53	51.0305	337.29	44.8618	46.55	336.91	50.5258	338.8	46.1118
337.25	63.8889	336.7	50.7987	337.54	44.9799	336.97	46.3557	337.01	50.5855	338.81	46.1165	337.25	63.9052	336.7	50.9929	337.54	44.846	46.5272	337.01	50.512	338.81	46.1022
337.39	63.8889	336.86	50.7987	337.7	44.9799	337.16	46.3557	337.1	50.3513	338.96	46.1165	337.39	63.8399	336.86	50.9553	337.7	44.8303	46.4986	337.1	50.4982	338.96	46.0927
337.54	63.8889	337.09	50.7987	337.74	44.7791	337.35	46.3557	337.31	50.3513	339.17	46.1165	337.54	63.7745	337.09	50.9177	337.74	44.8145	46.47	337.31	50.4845	339.17	46.0832
337.75	63.6111	337.18	50.7987	337.93	44.7791	337.49	46.3557	337.55	50.3513	339.39	46.1165	337.75	63.7092	337.18	50.8802	337.93	44.7988	46.4414	337.55	50.4707	339.39	46.0737
337.9	63.6111	337.27	50.7987	338.1	44.7791	337.55	46.3557	337.66	50.3513	339.4	46.1165	337.9	63.6438	337.27	50.8426	338.1	44.7831	46.4128	337.66	50.4569	339.4	46.0641
338.01	63.6111	337.46	50.7987	338.36	44.7791	337.74	46.3557	337.75	50.3513	339.55	46.1165	338.01	63.5784	337.46	50.8113	338.36	44.7673	46.3843	337.75	50.4431	339.55	46.0546
338.2	63.6111	337.67	50.7987	338.53	44.7791	337.95	46.3557	338.09	50.3513	339.74	46.1165	338.2	63.5131	337.67	50.7799	338.53	44.7516	46.3557	338.09	50.4293	339.74	46.0451
338.42	63.3333	337.96	50.7987	338.71	44.7791	338.11	46.3557	338.31	50.3513	339.94	46.1165	338.42	63.4477	337.96	50.7423	338.71	44.7358	46.3328	338.31	50.4156	339.94	46.0404
338.59	63.3333	338.07	50.4792	338.95	44.7791	338.13	46.3557	338.56	50.3513	340.08	46.1165	338.59	63.3824	338.07	50.7047	338.95	44.7201	46.31	338.56	50.4018	340.08	46.0356
338.73	63.3333	338.28	50.4792	339.21	44.7791	338.43	46.3557	338.62	50.3513	340.25	46.1165	338.73	63.317	338.28	50.6672	339.21	44.7082	46.2871	338.62	50.3834	340.25	46.0308
338.96	63.3333	338.5	50.4792	339.32	44.7791	338.7	46.3557	338.76	50.3513	340.49	46.1165	338.96	63.2516	338.5	50.6358	339.32	44.6925	46.2642	338.76	50.3651	340.49	46.0261
339.19	63.0556	338.73	50.4792	339.39	44.5783	338.96	46.3557	338.99	50.3513	340.76	46.1165	339.19	63.1863	338.73	50.6045	339.39	44.6767	46.2413	338.99	50.3467	340.76	46.0213
339.39	63.0556	338.78	50.4792	339.55	44.5783	339.05	46.0641	339.15	50.3513	340.94	46.1165	339.39	63.1209	338.78	50.5669	339.55	44.661	46.2185	339.15	50.3283	340.94	46.0118
339.49	63.0556	338.87	50.4792	339.79	44.5783	339.17	46.0641	339.26	50.3513	340.93	45.8738	339.49	63.0556	338.87	50.5294	339.79	44.6452	46.1956	339.26	50.3191	340.93	46.0023
339.64	63.0556	339.07	50.4792	339.98	44.5783	339.37	46.0641	339.36	50.3513	341.14	45.8738	339.64	62.9902	339.07	50.4918	339.98	44.6295	46.1728	339.36	50.31	341.14	45.9928
339.82	62.7778	339.3	50.4792	340	44.5783	339.59	46.0641	339.56	50.1171	341.29	46.1165	339.82	62.9248	339.3	50.4542	340	44.6138	46.1442	339.56	50.3008	341.29	45.9832
340.02	62.7778	339.46	50.4792	340.19	44.5783	339.66	46.0641	339.82	50.3513	341.48	46.1165	340.02	62.8649	339.46	50.4166	340.19	44.598	46.1156	339.82	50.2916	341.48	45.9737
340.1	62.7778	339.46	50.4792	340.38	44.5783	339.73	46.0641	339.94	50.3513	341.54	46.1165	340.1	62.805	339.46	50.3853	340.38	44.5823	46.0927	339.94	50.2824	341.54	45.9642
340.25	62.7778	339.76	50.4792	340.56	44.5783	339.95	46.0641	339.97	50.3513	341.67	46.1165	340.25	62.7396	339.76	50.3539	340.56	44.5665	46.0699	339.97	50.2732	341.67	45.9547
340.43	62.7778	340.04	50.4792	340.66	44.5783	340.15	46.0641	340.21	50.3513	341.88	45.8738	340.43	62.6743	340.04	50.3226	340.66	44.5508	46.047	340.21	50.264	341.88	45.9452
340.65	62.5	340.31	50.4792	340.93	44.5783	340.35	46.0641	340.54	50.3513	342.09	45.8738	340.65	62.6144	340.31	50.2913	340.93	44.535	46.0241	340.54	50.2549	342.09	45.9357
340.79	62.5	340.4	50.4792	341.16	44.5783	340.33	46.0641	340.76	50.3513	342.14	45.8738	340.79	62.5545	340.4	50.26	341.16	44.5192	46.0013	340.76	50.2457	342.14	45.9261
340.91	62.5	340.51	50.4792	341.41	44.5783	340.52	46.0641	340.83	50.3513	342.26	45.8738	340.91	62.4891	340.51	50.2287	341.41	44.5035	45.9784	340.83	50.2319	342.26	45.9166
341.11	62.5	340.68	50.1597	341.53	44.3775	340.83	46.0641	341.03	50.3513	342.59	45.8738	341.11	62.4237	340.68	50.1973	341.53	44.4877	45.9612	341.03	50.2181	342.59	45.9071
341.35	62.2222	340.88	50.1597	341.61	44.3775	341.11	46.0641	341.22	50.1171	342.84	45.8738	341.35	62.3638	340.88	50.1723	341.61	44.472	45.9384	341.22	50.2043	342.84	45.8976
341.55	62.2222	341.05	50.1597	341.83	44.3775	341.19	46.0641	341.46	50.1171	343.03	45.8738	341.55	62.3039	341.05	50.1472	341.83	44.4563	45.9155	341.46	50.1906	343.03	45.8881
341.64	62.2222	341.08	50.1597	342.01	44.3775	341.37	45.7726	341.49	50.1171	343.07	45.8738	341.64	62.244	341.08	50.1222	342.01	44.4366	45.8926	341.49	50.1768	343.07	45.8785
341.84	62.2222	341.3	50.1597	342.16	44.3775	341.57	45.7726	341.59	50.1171	343.25	45.8738	341.84	62.1841	341.3	50.0971	342.16	44.4169	45.8698	341.59	50.1676	343.25	45.869
342.03	62.2222	341.45	50.1597	342.2	44.3775	341.8	45.7726	341.81	50.1171	343.48	45.8738	342.03	62.1187	341.45	50.072	342.2	44.4011	45.8469	341.81	50.1584	343.48	45.8595
342.2	61.9444	341.72	50.1597	342.4	44.3775	341.89	45.7726	342.03	50.1171	343.61	45.8738	342.2	62.0588	341.72	50.047	342.4	44.3854	45.824	342.03	50.1492	343.61	45.85
342.28	61.9444	341.91	50.1597	342.64	44.3775	341.92	45.7726	342.17	50.1171	343.65	45.8738	342.28	61.9989	341.91	50.0157	342.64	44.3696	45.8012	342.17	50.1401	343.65	45.8405
342.42	61.9444	342.05	50.1597	342.81	44.3775	342.13	45.7726	342.2	50.1171	343.82	45.8738	342.42	61.939	342.05	49.9843	342.81	44.3539	45.7783	342.2	50.1309	343.82	45.831
342.63	61.9444	342.28	49.8403	342.83	44.3775	342.36	45.7726	342.37	50.1171	343.99	45.8738	342.63	61.8791	342.28	49.953	342.83	44.3381	45.7555	342.37	50.1217	343.99	45.8167
342.83	61.6667	342.54	49.8403	343.04	44.3775	342.53	45.7726	342.64	50.1171	344.23	45.8738	342.83	61.8192	342.54	49.9217	343.04	44.3224	45.7326	342.64	50.1125	344.23	45.8024
342.93	61.6667	342.66	49.8403	343.36	44.3775	342.56	45.7726	342.94	49.8829	344.31	45.8738	342.93	61.7593	342.66	49.8966	343.36	44.3066	45.7097	342.94	50.1033	344.31	45.7881
343.06	61.6667	342.66	49.8403	343.62	44.1767	342.71	45.7726	343.01	49.8829	344.35	45.8738	343.06	61.6994	342.66	49.8716	343.62	44.2909	45.6868	343.01	50.0895	344.35	45.7738
343.26	61.6667	342.86	49.8403	343.71	44.1767	342.91	45.7726	343.23	49.8829	344.57	45.8738	343.26	61.6394	342.86	49.8465	343.71	44.2751	45.664	343.23	50.0758	344.57	45.7596
343.46	61.6667	343.07	49.5208	343.86	44.1767	343.24	45.7726	343.45	49.8829	344.92	45.6311	343.46	61.585	343.07	49.8215	343.86	44.2633	45.6411	343.45	50.062	344.92	45.7453
343.61	61.3889	343.27	49.5208	344.05	44.1767	343.34	45.7726	343.67	50.1171	345.11	45.6311	343.61	61.5251	343.27	49.7964	344.05	44.2515	45.6183	343.67	50.0482	345.11	45.731
343.78	61.3889	343.28	49.5208	344.3	44.1767	343.52	45.7726	343.73	50.1171	345.15	45.6311	343.78	61.4651	343.28	49.7713	344.3	44.2397	45.5954	343.73	50.0344	345.15	45.7215
343.97	61.3889	343.45	49.5208	344.36	44.1767	343.78	45.4811	343.78	50.1171	345.4	45.6311	343.97	61.4052	343.45	49.7463	344.36	44.224	45.5725	343.78	50.0207	345.4	45.712
344.2	61.3889	343.76	49.5208	344.43	44.1767	343.99	45.4811	343.98	50.1171	345.6	45.6311	344.2	61.3508	343.76	49.7212	344.43	44.2082	45.5496	343.98	50.0115	345.6	45.6977
344.34	61.3889	344.06	49.5208	344.65	44.1767	344.12	45.4811	344.22	50.1171	345.8	45.6311	344.34	61.2963	344.06	49.6962	344.65	44.1925	45.5268	344.22	49.9977	345.8	45.6834
344.44	61.1111	344.22	49.5208	344.86	44.1767	344.16	45.4811	344.35	50.1171	345.8	45.6311	344.44	61.2364	344.22	49.6711	344.86	44.1767	45.5039	344.35	49.9839	345.8	45.6691
344.6	61.1111	344.25	49.5208	345.06	44.1767	344.33	45.4811	344.36	50.1171	345.93	45.6311	344.6	61.1765	344.25	49.6461	345.06	44.161	45.4811	344.36	49.9701	345.93	45.6549
344.8	61.1111	344.45	49.5208	345.07	44.1767	344.58	45.4811	344.55	50.1171	346.15	45.6311	344.8	61.1166	344.45	49.621	345.07	44.1452	45.4582	344.55	49.9564	346.15	45.6454
344.97	61.1111	344.62	49.5208	345.22	44.1767	344.72	45.4811	344.72	50.1171	346.38	45.6311	344.97	61.0621	344.62	49.5897	345.22	44.1295	45.4296	344.72	49.9426	346.38	45.6358
345.05	60.8333	344.83	49.5208	345.5	44.1767	344.76	45.4811	344.99	49.8829	346.46	45.6311	345.05	61.0076	344.83	49.5583	345.5	44.1137	45.401	344.99	49.9288	346.46	45.6263
345.2	60.8333	344.86	49.5208	345.81	44.1767	344.96	45.4811	345.14	49.8829	346.54	45.6311	345.2	60.9532	344.86	49.527	345.81	44.098	45.3724	345.14	49.9151	346.54	45.6168
345.4	60.8333	345.01	49.5208	345.89	44.1767	345.12	45.1895	345.35	49.8829	346.7	45.6311	345.4	60.8933	345.01	49.502	345.89	44.0862	45.3439	345.35	49.9013	346.7	45.6073
345.6	60.8333	345.2	49.5208	346.07	44.1767	345.34	45.1895	345.57	49.8829	346.93	45.6311	345.6	60.8388	345.2	49.4769	346.07	44.0743	45.3153	345.57	49.8921	346.93	45.5977
345.7	60.8333	345.4	49.5208	346.29	43.9759	345.5	45.1895	345.82	49.8829	347.22	45.6311	345.7	60.7843	345.4	49.4519	346.29	44.0625	45.2867	345.82	49.8783	347.22	45.5882
345.85	60.8333	345.63	49.5208	346.51	43.9759	345.72	45.1895	345.87	49.8829	347.27	45.6311	345.85	60.7298	345.63	49.4268	346.51	44.0507	45.2638	345.87	49.8645	347.27	45.5787
346.09	60.5556	345.74	49.5208	346.63	43.9759	345.96	45.1895	346.01	49.8829	347.5	45.6311	346.09	60.6754	345.74	49.4017	346.63	44.0389	45.2409	346.01	49.8508	347.5	45.5692
346.34	60.5556	345.99	49.5208	346.64	43.9759	346.22	45.1895	346.14	49.8829	347.72	45.6311	346.34	60.6209	345.99	49.3767	346.64	44.0232	45.2181	346.14	49.837	347.72	45.5597
346.47	60.5556	346.23	49.2013	346.86	43.9759	346.31	45.1895	346.39	49.8829	347.93	45.6311	346.47	60.5665	346.23	49.3516	346.86	44.0074	45.1952	346.39	49.8186	347.93	45.5502
346.61	60.5556	346.4	49.2013	347.1	43.9759	346.4	45.1895	346.55	49.8829	347.98	45.6311	346.61	60.512	346.4	49.3266	347.1	43.9916	45.1724	346.55	49.8002	347.98	45.5406
346.76	60.5556	346.39	49.2013	347.25	43.9759	346.56	45.1895	346.57	49.8829	348.09	45.3884	346.76	60.4575	346.39	49.3015	347.25	43.9759	45.1495	346.57	49.7819	348.09	45.5311
346.97	60.2778	346.56	49.2013	347.28	43.9759	346.77	45.1895	346.8	49.8829	348.26	45.3884	346.97	60.4031	346.56	49.2764	347.28	43.9601	45.1266	346.8	49.7635	348.26	45.5168
347.11	60.2778	346.77	49.2013	347.47	43.9759	346.95	45.1895	347	49.8829	348.49	45.3884	347.11	60.354	346.77	49.2514	347.47	43.9444	45.1038	347	49.7451	348.49	45.5026
347.18	60.2778	346.99	49.2013	347.64	43.9759	346.98	45.1895	347.17	49.6487	348.6	45.3884	347.18	60.305	346.99	49.2263	347.64	43.9287	45.0809	347.17	49.7314	348.6	45.4883
347.35	60.2778	347.05	49.2013	347.88	43.9759	347.17	45.1895	347.26	49.6487	348.66	45.3884	347.35	60.2505	347.05	49.2013	347.88	43.9168	45.058	347.26	49.7176	348.66	45.474
347.57	60.2778	347.13	49.2013	348.05	43.9759	347.39	45.1895	347.55	49.6487	348.88	45.3884	347.57	60.1961	347.13	49.1762	348.05	43.905	45.0352	347.55	49.7084	348.88	45.4597
347.72	60	347.41	49.2013	348.24	43.9759	347.55	44.898	347.77	49.6487	349.07	45.3884	347.72	60.1416	347.41	49.1574	348.24	43.8932	45.0123	347.77	49.6992	349.07	45.4502
347.81	60	347.73	49.2013	348.48	43.9759	347.62	44.898	348.03	49.6487	349.22	45.3884	347.81	60.0926	347.73	49.1386	348.48	43.8814	44.9894	348.03	49.6855	349.22	45.4407
347.97	60	347.92	49.2013	348.72	43.7751	347.92	44.898	348.12	49.6487	349.36	45.3884	347.97	60.0436	347.92	49.1198	348.72	43.8696	44.9666	348.12	49.6717	349.36	45.4312
348.18	60	347.99	49.2013	348.79	43.7751	348.17	44.898	348.23	49.6487	349.63	45.3884	348.18	59.9945	347.99	49.1011	348.79	43.8578	44.9437	348.23	49.6579	349.63	45.4217
348.39	60	348.17	49.2013	348.91	43.7751	348.41	44.898	348.44	49.6487	349.86	45.3884	348.39	59.9401	348.17	49.0823	348.91	43.846	44.9208	348.44	49.6441	349.86	45.4121
348.54	59.7222	348.32	49.2013	349.05	43.7751	348.53	44.898	348.63	49.6487	350.1	45.3884	348.54	59.8856	348.32	49.0635	349.05	43.8342	44.898	348.63	49.6257	350.1	45.4026
348.7	59.7222	348.52	49.2013	349.28	43.7751	348.63	44.898	348.76	49.6487	350.15	45.3884	348.7	59.8366	348.52	49.0447	349.28	43.8184	44.8751	348.76	49.6074	350.15	45.3931
348.87	59.7222	348.61	49.2013	349.43	43.7751	348.86	44.898	348.82	49.6487	350.29	45.3884	348.87	59.7876	348.61	49.0259	349.43	43.8027	44.8522	348.82	49.589	350.29	45.3836
349.08	59.7222	348.7	48.8818	349.45	43.7751	349.03	44.6064	349.03	49.6487	350.48	45.3884	349.08	59.7386	348.7	49.0071	349.45	43.7869	44.8294	349.03	49.5707	350.48	45.3741
349.15	59.7222	348.91	48.8818	349.68	43.7751	349.16	44.6064	349.25	49.6487	350.67	45.3884	349.15	59.6895	348.91	48.9883	349.68	43.7712	44.8065	349.25	49.5523	350.67	45.3646
349.27	59.7222	349.12	48.8818	349.88	43.7751	349.22	44.6064	349.42	49.6487	350.79	45.3884	349.27	59.646	349.12	48.9632	349.88	43.7554	44.7836	349.42	49.5385	350.79	45.355
349.43	59.4444	349.31	48.8818	350.03	43.7751	349.43	44.6064	349.44	49.6487	350.85	45.3884	349.43	59.5969	349.31	48.9382	350.03	43.7397	44.7608	349.44	49.5247	350.85	45.3455
349.6	59.4444	349.43	48.8818	350.12	43.7751	349.65	44.6064	349.65	49.6487	351.05	45.3884	349.6	59.5479	349.43	48.9131	350.12	43.7239	44.7436	349.65	49.511	351.05	45.336
349.75	59.4444	349.68	48.8818	350.42	43.7751	349.85	44.6064	349.98	49.4145	351.28	45.3884	349.75	59.4989	349.68	48.888	350.42	43.7082	44.7265	349.98	49.4972	351.28	45.3265
349.84	59.4444	349.92	48.8818	350.67	43.7751	349.85	44.6064	350.22	49.4145	351.41	45.3884	349.84	59.4499	349.92	48.863	350.67	43.6964	44.7093	350.22	49.4834	351.41	45.317
350.01	59.4444	350.12	48.8818	350.9	43.7751	350.03	44.6064	350.32	49.4145	351.42	45.3884	350.01	59.4009	350.12	48.8379	350.9	43.6845	44.6922	350.32	49.4696	351.42	45.3074
350.23	59.4444	350.18	48.8818	351	43.5743	350.36	44.6064	350.47	49.4145	351.7	45.3884	350.23	59.3573	350.18	48.8129	351	43.6688	44.675	350.47	49.4558	351.7	45.2979
350.37	59.1667	350.21	48.8818	351.12	43.5743	350.63	44.6064	350.66	49.1803	351.98	45.3884	350.37	59.3083	350.21	48.7878	351.12	43.653	44.6579	350.66	49.4421	351.98	45.2884
350.48	59.1667	350.42	48.8818	351.33	43.5743	350.73	44.6064	350.91	49.1803	352.22	45.3884	350.48	59.2593	350.42	48.769	351.33	43.6373	44.6407	350.91	49.4283	352.22	45.2789
350.68	59.1667	350.66	48.8818	351.51	43.5743	350.88	44.6064	350.98	49.1803	352.3	45.3884	350.68	59.2102	350.66	48.7502	351.51	43.6215	44.6236	350.98	49.4145	352.3	45.2694
350.91	59.1667	350.78	48.5623	351.62	43.5743	351.07	44.6064	351.04	49.1803	352.47	45.1456	350.91	59.1612	350.78	48.7314	351.62	43.6058	44.6007	351.04	49.4007	352.47	45.2646
351.09	59.1667	350.8	48.5623	351.7	43.5743	351.31	44.6064	351.26	49.1803	352.65	45.1456	351.09	59.1176	350.8	48.7126	351.7	43.59	44.5778	351.26	49.387	352.65	45.2599
351.16	59.1667	351.01	48.5623	351.91	43.5743	351.4	44.6064	351.46	49.1803	352.87	45.1456	351.16	59.0741	351.01	48.6938	351.91	43.5743	44.555	351.46	49.3686	352.87	45.2551
351.33	58.8889	351.34	48.5623	352.14	43.5743	351.43	44.6064	351.66	49.1803	352.94	45.1456	351.33	59.0305	351.34	48.6751	352.14	43.5585	44.5321	351.66	49.3548	352.94	45.2503
351.48	58.8889	351.58	48.5623	352.29	43.5743	351.68	44.6064	351.66	49.4145	353.02	45.1456	351.48	58.9815	351.58	48.65	352.29	43.5428	44.5092	351.66	49.3411	353.02	45.2456
351.69	58.8889	351.67	48.5623	352.28	43.5743	351.9	44.6064	351.82	49.4145	353.23	45.1456	351.69	58.9325	351.67	48.6249	352.28	43.5271	44.4864	351.82	49.3273	353.23	45.2408
351.76	58.8889	351.83	48.5623	352.53	43.5743	352.07	44.6064	352.07	49.4145	353.46	45.1456	351.76	58.8889	351.83	48.5999	352.53	43.5113	44.4749	352.07	49.3135	353.46	45.2361
351.89	58.8889	352	48.5623	352.87	43.5743	352.1	44.6064	352.39	49.4145	353.63	45.1456	351.89	58.8453	352	48.5748	352.87	43.4956	44.4635	352.39	49.2997	353.63	45.2313
352.07	58.8889	352.18	48.5623	353.1	43.5743	352.25	44.3149	352.49	49.4145	353.63	45.1456	352.07	58.8017	352.18	48.5498	353.1	43.4837	44.4464	352.49	49.2859	353.63	45.2265
352.26	58.6111	352.32	48.5623	353.19	43.5743	352.47	44.3149	352.65	49.4145	353.79	45.1456	352.26	58.7582	352.32	48.5247	353.19	43.4719	44.4292	352.65	49.2722	353.79	45.2218
352.39	58.6111	352.37	48.5623	353.37	43.5743	352.8	44.3149	352.88	49.1803	354.08	45.1456	352.39	58.7146	352.37	48.4997	353.37	43.4601	44.4121	352.88	49.2584	354.08	45.217
352.49	58.6111	352.57	48.5623	353.55	43.3735	352.92	44.3149	353.12	49.1803	354.38	45.1456	352.49	58.6765	352.57	48.4746	353.55	43.4483	44.3949	353.12	49.2446	354.38	45.2123
352.67	58.6111	352.77	48.5623	353.8	43.3735	353.08	44.3149	353.24	49.1803	354.45	45.1456	352.67	58.6329	352.77	48.4495	353.8	43.4365	44.3777	353.24	49.2308	354.45	45.2027
352.9	58.6111	352.95	48.5623	353.85	43.3735	353.3	44.3149	353.23	49.1803	354.64	45.1456	352.9	58.5893	352.95	48.4245	353.85	43.4207	44.3606	353.23	49.2171	354.64	45.1932
353.12	58.6111	353.1	48.5623	353.93	43.3735	353.53	44.3149	353.43	49.1803	354.85	45.1456	353.12	58.5457	353.1	48.4057	353.93	43.405	44.3492	353.43	49.2033	354.85	45.1837
353.22	58.6111	353.32	48.2428	354.14	43.3735	353.65	44.3149	353.67	49.1803	355.07	45.1456	353.22	58.5022	353.32	48.3869	354.14	43.3892	44.332	353.67	49.1895	355.07	45.1742
353.42	58.3333	353.56	48.2428	354.35	43.3735	353.67	44.3149	353.83	49.1803	355.17	45.1456	353.42	58.4586	353.56	48.3681	354.35	43.3735	44.3149	353.83	49.1757	355.17	45.1647
353.62	58.3333	353.82	48.2428	354.53	43.3735	353.86	44.3149	353.87	49.1803	355.18	45.1456	353.62	58.4205	353.82	48.343	354.53	43.3577	44.2977	353.87	49.162	355.18	45.1551
353.8	58.3333	353.93	48.2428	354.56	43.3735	354.1	44.3149	354.05	49.1803	355.4	45.1456	353.8	58.3824	353.93	48.318	354.56	43.342	44.2806	354.05	49.1482	355.4	45.1456
353.86	58.3333	353.95	48.2428	354.74	43.3735	354.26	44.3149	354.22	49.1803	355.65	45.1456	353.86	58.3388	353.95	48.2929	354.74	43.3263	44.2634	354.22	49.1344	355.65	45.1361
354	58.3333	354.13	48.2428	354.97	43.3735	354.29	44.3149	354.47	49.1803	355.8	45.1456	354	58.2952	354.13	48.2679	354.97	43.3105	44.2463	354.47	49.1206	355.8	45.1266
354.19	58.3333	354.38	48.2428	355.29	43.1727	354.47	44.3149	354.64	49.1803	355.83	45.1456	354.19	58.2516	354.38	48.2428	355.29	43.2948	44.2291	354.64	49.1069	355.83	45.1171
354.39	58.0556	354.55	48.2428	355.37	43.1727	354.64	44.3149	354.82	49.1803	356	45.1456	354.39	58.2081	354.55	48.2178	355.37	43.2829	44.212	354.82	49.0977	356	45.1076
354.5	58.0556	354.6	48.2428	355.58	43.1727	354.86	44.3149	355.07	49.1803	356.17	45.1456	354.5	58.1699	354.6	48.1927	355.58	43.2711	44.1948	355.07	49.0931	356.17	45.098
354.62	58.0556	354.73	48.2428	355.82	43.1727	355.04	44.3149	355.32	49.1803	356.43	45.1456	354.62	58.1318	354.73	48.1676	355.82	43.2593	44.1777	355.32	49.0885	356.43	45.0885
354.82	58.0556	355	48.2428	356.04	43.1727	355.22	44.0233	355.43	49.1803	356.61	45.1456	354.82	58.0937	355	48.1426	356.04	43.2475	44.1605	355.43	49.0839	356.61	45.079
355.04	58.0556	355.33	48.2428	356.13	43.1727	355.47	44.0233	355.49	49.1803	356.77	45.1456	355.04	58.0556	355.33	48.1238	356.13	43.2357	44.1434	355.49	49.0793	356.77	45.0742
355.16	58.0556	355.45	48.2428	356.19	43.1727	355.74	44.0233	355.65	48.9461	357	45.1456	355.16	58.012	355.45	48.105	356.19	43.2239	44.1262	355.65	49.0747	357	45.0695
355.34	58.0556	355.59	48.2428	356.39	43.1727	355.82	44.0233	355.87	48.9461	357.27	45.1456	355.34	57.9684	355.59	48.0862	356.39	43.2121	44.1091	355.87	49.0701	357.27	45.0647
355.55	57.7778	355.77	47.9233	356.65	43.1727	355.91	44.0233	356.04	48.9461	357.36	45.1456	355.55	57.9303	355.77	48.0674	356.65	43.2002	44.0919	356.04	49.0655	357.36	45.06
355.76	57.7778	355.99	47.9233	356.78	43.1727	356.05	44.0233	356.08	48.9461	357.43	45.1456	355.76	57.8922	355.99	48.0486	356.78	43.1884	44.0748	356.08	49.0563	357.43	45.0552
355.92	57.7778	356.12	47.9233	356.81	43.1727	356.27	44.3149	356.27	48.9461	357.58	45.1456	355.92	57.854	356.12	48.0298	356.81	43.1766	44.0576	356.27	49.0472	357.58	45.0504
356	57.7778	356.18	47.9233	357.03	43.1727	356.46	44.3149	356.47	48.9461	357.8	45.1456	356	57.8159	356.18	48.0048	357.03	43.1648	44.0348	356.47	49.038	357.8	45.0457
356.14	57.7778	356.35	47.9233	357.22	43.1727	356.46	44.0233	356.64	48.9461	358	45.1456	356.14	57.7778	356.35	47.9797	357.22	43.1491	44.0119	356.64	49.0242	358	45.0409
356.34	57.7778	356.56	47.9233	357.43	43.1727	356.68	44.0233	356.73	48.9461	358	45.1456	356.34	57.7396	356.56	47.9547	357.43	43.1333	43.9947	356.73	49.0104	358	45.0362
356.5	57.7778	356.76	47.9233	357.58	43.1727	356.88	44.0233	357	48.9461	358.2	45.1456	356.5	57.707	356.76	47.9296	357.58	43.1176	43.9776	357	48.9967	358.2	45.0314
356.58	57.7778	356.84	47.9233	357.82	43.1727	357.04	44.0233	357.23	48.9461	358.41	45.1456	356.58	57.6688	356.84	47.9045	357.82	43.1018	43.9604	357.23	48.9875	358.41	45.0266
356.75	57.5	357.09	47.9233	358.08	43.1727	357.12	44.0233	357.5	48.9461	358.58	44.9029	356.75	57.6307	357.09	47.8795	358.08	43.09	43.9433	357.5	48.9783	358.58	45.0219
356.94	57.5	357.34	47.9233	358.32	42.9719	357.4	44.0233	357.63	48.9461	358.66	44.9029	356.94	57.5926	357.34	47.8544	358.32	43.0782	43.9261	357.63	48.9691	358.66	45.0171
357.15	57.5	357.61	47.9233	358.36	42.9719	357.64	44.0233	357.68	48.9461	358.93	44.9029	357.15	57.5545	357.61	47.8294	358.36	43.0664	43.909	357.68	48.9599	358.93	45.0124
357.24	57.5	357.74	47.9233	358.53	42.9719	357.9	43.7318	357.9	48.9461	359.17	44.9029	357.24	57.5163	357.74	47.8043	358.53	43.0546	43.8918	357.9	48.9507	359.17	45.0076
357.39	57.5	357.78	47.9233	358.69	42.9719	358.03	43.7318	358.09	48.9461	359.44	44.9029	357.39	57.4782	357.78	47.7792	358.69	43.0428	43.869	358.09	48.9415	359.44	45.0029
357.61	57.5	357.93	47.6038	358.9	42.9719	358.11	43.7318	358.23	48.9461	359.58	44.9029	357.61	57.4455	357.93	47.7542	358.9	43.0309	43.8518	358.23	48.9324	359.58	44.9981
357.87	57.5	358.17	47.6038	359.03	42.9719	358.32	43.7318	358.29	48.9461	359.64	44.9029	357.87	57.4128	358.17	47.7291	359.03	43.0191	43.8347	358.29	48.9232	359.64	44.9933
357.99	57.2222	358.35	47.6038	359.09	42.9719	358.51	43.7318	358.49	48.7119	359.86	44.9029	357.99	57.3747	358.35	47.7041	359.09	43.0073	43.8175	358.49	48.914	359.86	44.9886
358.12	57.2222	358.41	47.6038	359.31	42.9719	358.65	43.7318	358.69	48.7119	360.05	44.9029	358.12	57.3366	358.41	47.679	359.31	42.9916	43.8004	358.69	48.9048	360.05	44.9838
358.29	57.2222	358.53	47.6038	359.52	42.9719	358.7	43.7318	358.88	48.7119	360.18	44.9029	358.29	57.2985	358.53	47.654	359.52	42.9758	43.7832	358.88	48.891	360.18	44.9791
358.49	57.2222	358.71	47.6038	359.66	42.9719	358.92	43.7318	358.9	48.9461	360.24	44.9029	358.49	57.2604	358.71	47.6289	359.66	42.964	43.7604	358.9	48.8773	360.24	44.9743
358.63	57.2222	359.04	47.6038	359.71	42.9719	359.12	43.7318	359.07	48.9461	360.43	44.9029	358.63	57.2277	359.04	47.6038	359.71	42.9522	43.7375	359.07	48.8635	360.43	44.9695
358.7	57.2222	359.26	47.6038	360.06	42.9719	359.32	43.7318	359.38	48.9461	360.64	44.9029	358.7	57.195	359.26	47.5788	360.06	42.9404	43.7146	359.38	48.8497	360.64	44.9648
358.88	57.2222	359.36	47.6038	360.29	42.9719	359.33	43.7318	359.65	48.9461	360.85	44.9029	358.88	57.1623	359.36	47.5474	360.29	42.9286	43.6918	359.65	48.8359	360.85	44.96
359.09	57.2222	359.58	47.6038	360.52	42.9719	359.52	43.7318	359.78	48.9461	360.87	44.9029	359.09	57.1296	359.58	47.5224	360.52	42.9168	43.6746	359.78	48.8222	360.87	44.9553
359.27	56.9444	359.78	47.6038	360.6	42.9719	359.85	43.7318	359.89	48.9461	361.02	44.9029	359.27	57.0969	359.78	47.4973	360.6	42.9049	43.6575	359.89	48.8084	361.02	44.9505
359.37	56.9444	359.96	47.6038	360.76	42.9719	360.1	43.7318	360.1	48.9461	361.34	44.9029	359.37	57.0588	359.96	47.4723	360.76	42.8931	43.6403	360.1	48.7992	361.34	44.9457
359.54	56.9444	359.97	47.6038	360.97	42.9719	360.22	43.7318	360.34	48.9461	361.62	44.9029	359.54	57.0207	359.97	47.4472	360.97	42.8813	43.6232	360.34	48.79	361.62	44.941
359.74	56.9444	360.15	47.6038	361.14	42.9719	360.37	43.7318	360.45	48.9461	361.76	44.9029	359.74	56.988	360.15	47.4284	361.14	42.8695	43.606	360.45	48.7808	361.76	44.9315
359.95	56.9444	360.31	47.6038	361.21	42.9719	360.54	43.7318	360.46	48.9461	361.86	44.9029	359.95	56.9553	360.31	47.4096	361.21	42.8577	43.5889	360.46	48.767	361.86	44.922
360.11	56.9444	360.58	47.2844	361.32	42.9719	360.8	43.4402	360.69	48.9461	362.07	44.9029	360.11	56.9227	360.58	47.3908	361.32	42.842	43.566	360.69	48.7533	362.07	44.9124
360.3	56.9444	360.64	47.2844	361.52	42.7711	360.89	43.4402	360.9	48.7119	362.31	44.9029	360.3	56.89	360.64	47.3721	361.52	42.8262	43.5431	360.9	48.7395	362.31	44.9029
360.5	56.9444	360.76	47.2844	361.75	42.7711	360.93	43.4402	361.09	48.7119	362.46	44.9029	360.5	56.8573	360.76	47.347	361.75	42.8105	43.526	361.09	48.7257	362.46	44.8934
360.72	56.9444	361.06	47.2844	361.9	42.7711	361.15	43.4402	361.14	48.7119	362.43	44.9029	360.72	56.8246	361.06	47.3219	361.9	42.7947	43.5088	361.14	48.7165	362.43	44.8839
360.86	56.6667	361.29	47.2844	361.89	42.7711	361.35	43.4402	361.26	48.7119	362.65	44.9029	360.86	56.7919	361.29	47.2969	361.89	42.779	43.4917	361.26	48.7073	362.65	44.8744
360.98	56.6667	361.54	47.2844	362.12	42.7711	361.52	43.4402	361.45	48.7119	362.87	44.9029	360.98	56.7593	361.54	47.2718	362.12	42.7632	43.4745	361.45	48.6982	362.87	44.8648
361.18	56.6667	361.57	47.2844	362.44	42.7711	361.57	43.4402	361.79	48.7119	363.09	44.9029	361.18	56.7266	361.57	47.2468	362.44	42.7475	43.4574	361.79	48.689	363.09	44.8601
361.36	56.6667	361.73	47.2844	362.67	42.7711	361.72	43.4402	361.94	48.7119	363.12	44.9029	361.36	56.6939	361.73	47.2154	362.67	42.7356	43.4402	361.94	48.6798	363.12	44.8553
361.53	56.6667	361.9	47.2844	362.74	42.7711	361.93	43.4402	362.07	48.7119	363.25	44.9029	361.53	56.6612	361.9	47.1841	362.74	42.7238	43.4231	362.07	48.6706	363.25	44.8506
361.65	56.6667	362.14	46.9649	362.96	42.7711	362.27	43.1487	362.32	48.7119	363.42	44.9029	361.65	56.6285	362.14	47.1528	362.96	42.712	43.4117	362.32	48.6614	363.42	44.8458
361.83	56.6667	362.24	46.9649	363.15	42.7711	362.38	43.4402	362.54	48.7119	363.76	44.9029	361.83	56.5959	362.24	47.1215	363.15	42.7002	43.4002	362.54	48.6523	363.76	44.841
362.06	56.6667	362.31	46.9649	363.37	42.7711	362.53	43.4402	362.72	48.7119	363.94	44.9029	362.06	56.5632	362.31	47.0964	363.37	42.6884	43.3888	362.72	48.6431	363.94	44.8363
362.24	56.3889	362.49	46.9649	363.4	42.7711	362.76	43.4402	362.7	48.7119	364.04	44.9029	362.24	56.5305	362.49	47.0714	363.4	42.6766	43.3716	362.7	48.6339	364.04	44.8315
362.34	56.3889	362.72	46.9649	363.49	42.5703	362.99	43.4402	362.89	48.7119	364.29	44.9029	362.34	56.5033	362.72	47.0463	363.49	42.6648	43.3545	362.89	48.6293	364.29	44.8268
362.56	56.3889	363.02	46.9649	363.72	42.5703	363.12	43.4402	363.12	48.4778	364.52	44.9029	362.56	56.476	363.02	47.0275	363.72	42.653	43.3373	363.12	48.6247	364.52	44.822
362.83	56.3889	363.1	46.9649	363.95	42.5703	363.14	43.1487	363.31	48.4778	364.68	44.9029	362.83	56.4488	363.1	47.0087	363.95	42.6412	43.3202	363.31	48.6201	364.68	44.8173
363.04	56.3889	363.33	46.9649	364.07	42.5703	363.33	43.1487	363.36	48.4778	364.72	44.9029	363.04	56.4161	363.33	46.9899	364.07	42.6293	43.303	363.36	48.6109	364.72	44.8125
363.16	56.3889	363.51	46.9649	364.14	42.5703	363.57	43.1487	363.53	48.4778	364.87	44.9029	363.16	56.3834	363.51	46.9711	364.14	42.6136	43.2859	363.53	48.6017	364.87	44.8077
363.34	56.3889	363.75	46.6454	364.3	42.5703	363.73	43.1487	363.7	48.4778	365.1	44.9029	363.34	56.3508	363.75	46.9523	364.3	42.5978	43.2687	363.7	48.5926	365.1	44.803
363.53	56.3889	363.78	46.9649	364.54	42.5703	363.76	43.1487	363.91	48.4778	365.3	44.9029	363.53	56.3181	363.78	46.9335	364.54	42.5821	43.2516	363.91	48.5834	365.3	44.7982
363.73	56.3889	363.87	46.9649	364.82	42.5703	363.96	43.1487	364.11	48.4778	365.35	44.9029	363.73	56.2854	363.87	46.9147	364.82	42.5663	43.2344	364.11	48.5742	365.35	44.7934
363.84	56.1111	364.09	46.9649	364.91	42.5703	364.11	43.1487	364.3	48.4778	365.51	44.9029	363.84	56.2582	364.09	46.8959	364.91	42.5506	43.2173	364.3	48.565	365.51	44.7887
363.96	56.1111	364.33	46.9649	365.15	42.5703	364.34	43.1487	364.52	48.4778	365.68	44.9029	363.96	56.2309	364.33	46.8709	365.15	42.5348	43.2001	364.52	48.5512	365.68	44.7839
364.15	56.1111	364.47	46.9649	365.39	42.5703	364.51	43.1487	364.79	48.4778	365.89	44.6602	364.15	56.2037	364.47	46.8458	365.39	42.5191	43.183	364.79	48.5374	365.89	44.7792
364.4	56.1111	364.47	46.9649	365.59	42.5703	364.7	43.1487	364.94	48.2436	366.06	44.6602	364.4	56.1765	364.47	46.8208	365.59	42.5033	43.1658	364.94	48.5237	366.06	44.7744
364.52	56.1111	364.79	46.9649	365.65	42.3695	364.97	43.1487	364.99	48.2436	366.24	44.6602	364.52	56.1492	364.79	46.7957	365.65	42.4876	43.1487	364.99	48.5099	366.24	44.7649
364.67	56.1111	365.03	46.9649	365.78	42.3695	365.22	43.1487	365.18	48.2436	366.47	44.6602	364.67	56.122	365.03	46.7769	365.78	42.4719	43.1373	365.18	48.4961	366.47	44.7554
364.85	56.1111	365.27	46.6454	365.94	42.3695	365.32	43.1487	365.34	48.2436	366.74	44.6602	364.85	56.0893	365.27	46.7581	365.94	42.46	43.1201	365.34	48.4869	366.74	44.7459
365.09	56.1111	365.37	46.6454	366.2	42.3695	365.39	43.1487	365.56	48.4778	366.93	44.6602	365.09	56.0566	365.37	46.7393	366.2	42.4482	43.103	365.56	48.4778	366.93	44.7363
365.32	56.1111	365.51	46.6454	366.31	42.3695	365.55	43.1487	365.6	48.4778	366.94	44.6602	365.32	56.024	365.51	46.7205	366.31	42.4364	43.0858	365.6	48.4686	366.94	44.7268
365.45	56.1111	365.65	46.6454	366.38	42.3695	365.76	43.1487	365.77	48.4778	367.15	44.6602	365.45	55.9967	365.65	46.7017	366.38	42.4246	43.0687	365.77	48.4594	367.15	44.7173
365.64	55.8333	365.87	46.6454	366.6	42.3695	365.93	43.1487	365.99	48.4778	367.31	44.6602	365.64	55.9695	365.87	46.6829	366.6	42.4128	43.0515	365.99	48.4502	367.31	44.7078
365.86	55.8333	366.16	46.3259	366.81	42.3695	365.97	43.1487	366.18	48.4778	367.51	44.6602	365.86	55.9423	366.16	46.6642	366.81	42.401	43.0344	366.18	48.441	367.51	44.6983
366.05	55.8333	366.07	46.3259	366.93	42.3695	366.15	43.1487	366.24	48.4778	367.59	44.6602	366.05	55.915	366.07	46.6454	366.93	42.3892	43.0172	366.24	48.4318	367.59	44.6887
366.14	55.8333	366.28	46.3259	367.07	42.3695	366.34	43.1487	366.45	48.4778	367.7	44.6602	366.14	55.8878	366.28	46.6266	367.07	42.3773	43.0001	366.45	48.4226	367.7	44.6792
366.3	55.8333	366.42	46.3259	367.36	42.3695	366.53	43.1487	366.73	48.4778	367.9	44.6602	366.3	55.8606	366.42	46.6078	367.36	42.3655	42.9943	366.73	48.4135	367.9	44.6697
366.48	55.8333	366.72	46.3259	367.59	42.3695	366.59	43.1487	366.99	48.4778	368.15	44.6602	366.48	55.8333	366.72	46.589	367.59	42.3537	42.9829	366.99	48.3997	368.15	44.6602
366.7	55.8333	366.86	46.3259	367.84	42.3695	366.89	42.8571	367.17	48.4778	368.21	44.6602	366.7	55.8061	366.86	46.5702	367.84	42.3419	42.9658	367.17	48.3859	368.21	44.6507
366.82	55.8333	367.04	46.3259	367.88	42.3695	367.11	42.8571	367.22	48.4778	368.32	44.6602	366.82	55.7789	367.04	46.5514	367.88	42.3301	42.9486	367.22	48.3721	368.32	44.6412
366.96	55.8333	367.23	46.6454	368.06	42.3695	367.37	42.8571	367.42	48.4778	368.64	44.6602	366.96	55.7516	367.23	46.5326	368.06	42.3222	42.9315	367.42	48.3584	368.64	44.6316
367.17	55.8333	367.44	46.6454	368.25	42.3695	367.49	42.8571	367.63	48.4778	368.9	44.6602	367.17	55.7244	367.44	46.5138	368.25	42.3144	42.9143	367.63	48.3492	368.9	44.6221
367.39	55.5556	367.57	46.6454	368.43	42.3695	367.56	42.8571	367.76	48.4778	369.13	44.6602	367.39	55.6972	367.57	46.495	368.43	42.3065	42.9029	367.76	48.34	369.13	44.6126
367.53	55.5556	367.58	46.6454	368.52	42.1687	367.78	42.8571	367.81	48.4778	369.16	44.6602	367.53	55.6699	367.58	46.4762	368.52	42.2986	42.8914	367.81	48.3308	369.16	44.6031
367.69	55.5556	367.79	46.6454	368.63	42.1687	367.96	42.8571	368.01	48.4778	369.36	44.6602	367.69	55.6427	367.79	46.4574	368.63	42.2907	42.88	368.01	48.3216	369.36	44.5936
367.92	55.5556	368	46.6454	368.82	42.1687	368.09	42.8571	368.21	48.4778	369.58	44.6602	367.92	55.6155	368	46.4449	368.82	42.2829	42.8686	368.21	48.3124	369.58	44.584
368.16	55.5556	368.2	46.6454	369.07	42.1687	368.12	42.8571	368.43	48.4778	369.74	44.6602	368.16	55.5882	368.2	46.4261	369.07	42.275	42.8571	368.43	48.3033	369.74	44.5745
368.32	55.5556	368.21	46.6454	369.18	42.1687	368.33	42.8571	368.47	48.4778	369.78	44.6602	368.32	55.561	368.21	46.4073	369.18	42.2671	42.8457	368.47	48.2941	369.78	44.565
368.44	55.5556	368.4	46.3259	369.2	42.1687	368.55	42.8571	368.56	48.2436	369.94	44.6602	368.44	55.5392	368.4	46.3885	369.2	42.2592	42.8343	368.56	48.2849	369.94	44.5555
368.6	55.5556	368.7	46.3259	369.51	42.1687	368.73	42.8571	368.86	48.2436	370.13	44.6602	368.6	55.5174	368.7	46.3697	369.51	42.2514	42.8228	368.86	48.2803	370.13	44.546
368.81	55.5556	368.97	46.3259	369.82	42.1687	368.74	42.8571	369.17	48.2436	370.37	44.6602	368.81	55.4956	368.97	46.3509	369.82	42.2435	42.8114	369.17	48.2711	370.37	44.5412
368.99	55.5556	369.14	46.3259	370.05	42.1687	368.92	42.8571	369.32	48.2436	370.5	44.4175	368.99	55.4684	369.14	46.3321	370.05	42.2317	42.8	369.32	48.2665	370.5	44.5365
369.08	55.5556	369.2	46.3259	370.12	42.1687	369.24	42.8571	369.41	48.2436	370.52	44.4175	369.08	55.4412	369.2	46.3071	370.12	42.2238	42.7885	369.41	48.2619	370.52	44.5317
369.24	55.2778	369.4	46.3259	370.32	42.1687	369.5	42.5656	369.63	48.2436	370.72	44.4175	369.24	55.4139	369.4	46.282	370.32	42.2159	42.7714	369.63	48.2573	370.72	44.5269
369.45	55.2778	369.57	46.3259	370.5	42.1687	369.62	42.5656	369.86	48.2436	371.07	44.4175	369.45	55.3867	369.57	46.2632	370.5	42.2081	42.7542	369.86	48.2527	371.07	44.5222
369.66	55.2778	369.77	46.3259	370.72	42.1687	369.74	42.5656	370.03	48.2436	371.29	44.4175	369.66	55.3595	369.77	46.2444	370.72	42.2002	42.7371	370.03	48.2436	371.29	44.5174
369.76	55.2778	369.81	46.3259	370.73	42.1687	369.95	42.5656	370.01	48.2436	371.34	44.4175	369.76	55.3322	369.81	46.2257	370.73	42.1923	42.7199	370.01	48.2344	371.34	44.5127
369.92	55.2778	369.97	46.3259	370.87	42.1687	370.17	42.5656	370.22	48.2436	371.56	44.4175	369.92	55.305	369.97	46.2069	370.87	42.1805	42.7028	370.22	48.2206	371.56	44.5079
370.13	55.2778	370.16	46.3259	371.08	42.1687	370.27	42.5656	370.42	48.2436	371.77	44.4175	370.13	55.2832	370.16	46.1881	371.08	42.1687	42.6857	370.42	48.2068	371.77	44.5031
370.39	55.2778	370.36	46.3259	371.3	42.1687	370.28	42.5656	370.62	48.2436	371.98	44.4175	370.39	55.2614	370.36	46.1755	371.3	42.1569	42.6685	370.62	48.193	371.98	44.4984
370.54	55.2778	370.58	46.3259	371.44	42.1687	370.53	42.5656	370.67	48.2436	372.03	44.4175	370.54	55.2396	370.58	46.163	371.44	42.145	42.6514	370.67	48.1793	372.03	44.4936
370.68	55.2778	370.72	46.0064	371.46	42.1687	370.74	42.8571	370.79	48.2436	372.12	44.4175	370.68	55.2179	370.72	46.1505	371.46	42.1332	42.6342	370.79	48.1655	372.12	44.4889
370.86	55.2778	370.97	46.0064	371.66	42.1687	370.92	42.8571	370.96	48.0094	372.34	44.4175	370.86	55.1961	370.97	46.1379	371.66	42.1214	42.617	370.96	48.1517	372.34	44.4841
371.07	55.2778	371.21	46.0064	371.97	42.1687	370.95	42.5656	371.25	48.0094	372.58	44.4175	371.07	55.1743	371.21	46.1254	371.97	42.1096	42.5999	371.25	48.1379	372.58	44.4793
371.2	55	371.38	46.0064	372.23	42.1687	371.08	42.5656	371.48	48.0094	372.68	44.4175	371.2	55.1471	371.38	46.1129	372.23	42.0978	42.5885	371.48	48.1242	372.68	44.4746
371.3	55	371.38	46.0064	372.29	42.1687	371.29	42.5656	371.56	48.0094	372.75	44.4175	371.3	55.1198	371.38	46.1004	372.29	42.086	42.577	371.56	48.1104	372.75	44.4698
371.44	55	371.56	46.0064	372.53	42.1687	371.63	42.5656	371.8	48.0094	372.92	44.4175	371.44	55.0926	371.56	46.0816	372.53	42.0742	42.5656	371.8	48.0966	372.92	44.4651
371.64	55	371.77	46.0064	372.74	42.1687	371.73	42.5656	372.04	48.0094	373.14	44.4175	371.64	55.0654	371.77	46.0628	372.74	42.0624	42.5542	372.04	48.0828	373.14	44.4603
371.81	55	371.97	46.0064	372.95	42.1687	371.89	42.5656	372.2	48.0094	373.4	44.4175	371.81	55.0436	371.97	46.044	372.95	42.0506	42.5427	372.2	48.0691	373.4	44.4556
371.89	55	372.06	46.0064	373	42.1687	372.12	42.5656	372.26	48.0094	373.5	44.4175	371.89	55.0218	372.06	46.0189	373	42.0427	42.5313	372.26	48.0553	373.5	44.446
372.04	55	372.13	46.0064	373.12	42.1687	372.35	42.5656	372.39	48.0094	373.73	44.4175	372.04	55	372.13	45.9939	373.12	42.0348	42.5199	372.39	48.0415	373.73	44.4365
372.24	55	372.39	46.0064	373.34	42.1687	372.49	42.5656	372.58	48.0094	373.97	44.4175	372.24	54.9782	372.39	45.9688	373.34	42.0269	42.5084	372.58	48.0277	373.97	44.427
372.45	55	372.72	46.0064	373.56	42.1687	372.51	42.5656	372.8	48.0094	374.2	44.4175	372.45	54.9564	372.72	45.95	373.56	42.0151	42.497	372.8	48.014	374.2	44.4175
372.56	55	372.94	46.0064	373.65	42.1687	372.68	42.5656	372.85	48.0094	374.24	44.4175	372.56	54.9346	372.94	45.925	373.65	42.0033	42.4798	372.85	48.0002	374.24	44.408
372.75	55	373	46.0064	373.74	42.1687	372.92	42.5656	372.99	48.2436	374.37	44.4175	372.75	54.9128	373	45.9062	373.74	41.9915	42.4627	372.99	47.991	374.37	44.3984
372.96	55	373.18	46.0064	373.94	42.1687	373.08	42.5656	373.17	48.0094	374.52	44.4175	372.96	54.8911	373.18	45.8874	373.94	41.9797	42.4455	373.17	47.9818	374.52	44.3889
373.16	54.7222	373.38	46.0064	374.14	41.9679	373.1	42.5656	373.37	48.0094	374.75	44.4175	373.16	54.8693	373.38	45.8686	374.14	41.9679	42.4284	373.37	47.9726	374.75	44.3794
373.27	54.7222	373.54	45.6869	374.35	41.9679	373.31	42.5656	373.52	48.0094	374.88	44.4175	373.27	54.8475	373.54	45.8498	374.35	41.9561	42.4113	373.52	47.9635	374.88	44.3746
373.38	54.7222	373.62	45.6869	374.5	41.9679	373.48	42.2741	373.7	48.0094	374.92	44.4175	373.38	54.8203	373.62	45.831	374.5	41.9442	42.3941	373.7	47.9543	374.92	44.3699
373.53	54.7222	373.75	45.6869	374.72	41.9679	373.69	42.2741	373.94	48.0094	375.13	44.4175	373.53	54.7985	373.75	45.8122	374.72	41.9324	42.3827	373.94	47.9451	375.13	44.3651
373.73	54.7222	373.92	45.6869	374.98	41.9679	373.87	42.2741	374.2	48.0094	375.34	44.4175	373.73	54.7767	373.92	45.7934	374.98	41.9206	42.3712	374.2	47.9359	375.34	44.3604
373.83	54.7222	374.12	45.6869	375.2	41.9679	374.05	42.2741	374.39	48.0094	375.48	44.4175	373.83	54.7549	374.12	45.7746	375.2	41.9088	42.3598	374.39	47.9267	375.48	44.3556
373.96	54.7222	374.26	45.6869	375.22	41.7671	374.3	42.2741	374.42	47.7752	375.58	44.4175	373.96	54.7331	374.26	45.7558	375.22	41.897	42.3484	374.42	47.9129	375.58	44.3509
374.12	54.7222	374.43	45.6869	375.43	41.7671	374.56	42.2741	374.61	47.7752	375.87	44.4175	374.12	54.7113	374.43	45.737	375.43	41.8852	42.3369	374.61	47.8992	375.87	44.3461
374.32	54.7222	374.72	45.6869	375.57	41.7671	374.67	42.2741	374.77	47.7752	376.11	44.4175	374.32	54.6895	374.72	45.7182	375.57	41.8734	42.3312	374.77	47.8854	376.11	44.3413
374.5	54.7222	374.95	45.6869	375.78	41.7671	374.74	42.2741	374.96	47.7752	376.36	44.4175	374.5	54.6678	374.95	45.6994	375.78	41.8616	42.3255	374.96	47.8716	376.36	44.3366
374.58	54.7222	375.13	45.6869	375.88	41.7671	374.92	42.2741	375.02	47.7752	376.44	44.4175	374.58	54.646	375.13	45.6806	375.88	41.8498	42.3141	375.02	47.8578	376.44	44.3318
374.76	54.7222	375.16	45.6869	375.99	41.7671	375.1	42.2741	375.18	47.7752	376.56	44.4175	374.76	54.6242	375.16	45.6681	375.99	41.8379	42.2969	375.18	47.8441	376.56	44.327
375	54.7222	375.27	45.6869	376.2	41.7671	375.29	42.2741	375.37	47.7752	376.77	44.4175	375	54.6024	375.27	45.6556	376.2	41.8261	42.2798	375.37	47.8349	376.77	44.3223
375.22	54.4444	375.48	45.6869	376.43	41.7671	375.31	42.2741	375.59	47.7752	376.95	44.4175	375.22	54.5806	375.48	45.6431	376.43	41.8104	42.2683	375.59	47.8257	376.95	44.3175
375.31	54.4444	375.69	45.6869	376.51	41.7671	375.51	42.2741	375.66	47.7752	377.04	44.4175	375.31	54.5643	375.69	45.6305	376.51	41.7946	42.2569	375.66	47.8165	377.04	44.3128
375.47	54.4444	375.81	45.6869	376.61	41.7671	375.72	42.2741	375.76	47.7752	377.12	44.4175	375.47	54.5479	375.81	45.618	376.61	41.7789	42.2455	375.76	47.8073	377.12	44.308
375.66	54.4444	375.87	45.6869	376.93	41.7671	375.89	42.2741	376.08	47.7752	377.33	44.4175	375.66	54.5316	375.87	45.6055	376.93	41.7631	42.234	376.08	47.7981	377.33	44.3033
375.84	54.4444	376.03	45.6869	377.19	41.7671	375.96	42.2741	376.36	47.7752	377.55	44.4175	375.84	54.5098	376.03	45.5867	377.19	41.7474	42.2226	376.36	47.7889	377.55	44.2985
375.94	54.4444	376.31	45.3674	377.41	41.7671	376.21	42.2741	376.55	47.7752	377.72	44.1748	375.94	54.488	376.31	45.5679	377.41	41.7316	42.2112	376.55	47.7798	377.72	44.2937
376.07	54.4444	376.61	45.3674	377.46	41.7671	376.47	42.2741	376.6	47.7752	377.73	44.1748	376.07	54.4662	376.61	45.5491	377.46	41.7159	42.1997	376.6	47.7706	377.73	44.289
376.24	54.4444	376.66	45.3674	377.65	41.7671	376.74	42.2741	376.79	47.7752	377.93	44.1748	376.24	54.4444	376.66	45.5303	377.65	41.7001	42.1883	376.79	47.7614	377.93	44.2842
376.47	54.4444	376.86	45.6869	377.85	41.5663	376.85	42.2741	377.01	47.7752	378.26	44.1748	376.47	54.4227	376.86	45.5115	377.85	41.6844	42.1711	377.01	47.7522	378.26	44.2795
376.6	54.4444	377.02	45.3674	378.01	41.5663	376.94	41.9825	377.17	47.7752	378.51	44.1748	376.6	54.4009	377.02	45.4927	378.01	41.6686	42.154	377.17	47.7384	378.51	44.2747
376.71	54.4444	377.23	45.3674	378.07	41.5663	377.15	41.9825	377.19	47.7752	378.59	44.1748	376.71	54.3791	377.23	45.4739	378.07	41.6529	42.1369	377.19	47.7247	378.59	44.2699
376.89	54.4444	377.3	45.3674	378.21	41.5663	377.36	41.9825	377.37	47.7752	378.76	44.1748	376.89	54.3573	377.3	45.4551	378.21	41.6371	42.1197	377.37	47.7063	378.76	44.2652
377.1	54.4444	377.41	45.3674	378.41	41.5663	377.48	41.9825	377.56	47.7752	378.95	44.1748	377.1	54.3355	377.41	45.4363	378.41	41.6214	42.1026	377.56	47.6925	378.95	44.2604
377.28	54.4444	377.57	45.3674	378.63	41.5663	377.52	41.9825	377.78	47.7752	379.2	44.1748	377.28	54.3192	377.57	45.4175	378.63	41.6096	42.0854	377.78	47.6787	379.2	44.2557
377.43	54.1667	377.78	45.3674	378.71	41.5663	377.72	41.9825	377.87	47.7752	379.27	44.1748	377.43	54.3028	377.78	45.405	378.71	41.5978	42.074	377.87	47.665	379.27	44.2509
[truncated: 1,971 more rows]

## Sheet: SD-Ratio
0	1		1	--	1	--	1	18.3254
5	448.667	21.1226	172	18.705	163	25.313	179	32.29
10	488	38.6746	256	33.767	310.667	13.9431	215.333	50.764
15	777.667	24.6441	402.667	23.339	454	36.9235	369.333	40.644
30	789	28.5558	509.667	32.9933	479.667	30.7343	374	35.944
60	831.667	13.8666	535.333	43.6409	472.667	13.5159	383	44.078
90	898	22.4091	535	18.2667	490.333	16.695	397	24.618
180	939.333	23.3603	542	16.2213	520.667	22.4255	417.333	49.836

## Sheet: SD-pH
0	1		1		1		1
5	559.333	46.15	204.333	98.631	139	89.219	127	67.119
10	638.667	26.247	327.333	35.594	208.333	68.731	184	53.339
15	729.333	80.63	471	39.806	388.333	38.805	263.667	83.434
30	895.333	27.248	779	31.707	511.667	27.17	296.667	29.172
60	1183	48.568	805.667	74.542	686.333	24.128	303.333	21.138
90	1217.33	33.098	823.333	75.79	701.333	30.134	332.667	86.45
180	1224	52.754	870.667	23.816	709.333	42.367	347.333	90.168

## Sheet: WL-Ratio
CCS28	13.6667	2.012
CCS46	17.5333	3.368
CCS64	20.5333	2.203
CCS82	30.956	1.63

## Sheet: WL-pH
CCS46-pH1	26.5667	3.56169
CCS46-pH5	20.9667	3.36351
CCS46-pH9	18.8	4.27416
CCS46-pH13	17.5667	2.13097

## Sheet: CR-GEN-Ratio
0	0		0		0		0
5	1.46	0.5176	1.70767	0.716	2.09567	0.8492	2.72333	0.2146
15	3.18333	0.7071	5.351	0.6488	7.379	0.4008	8.705	0.6364
30	6.62333	0.4289	10.3783	1.5733	11.8023	1.7022	13.3167	0.4914
60	8.31333	0.8664	14.245	0.7701	15.8077	0.3312	17.3457	1.2402
90	10.45	0.6798	16.8877	0.8592	18.2733	0.91999	21.552	1.3475
120	10.965	0.4705	19.2887	1.4575	20.7043	0.874	23.172	1.1018
720	13.3893	1.7273	20.7113	0.691	23.384	0.7661	26.208	0.7083

## Sheet: CR-GEN-pH
0	0	--	0	--	0	--	0	--
5	1.98333	0.6344	1.958	0.4628	1.639	0.348	1.24667	1.4468
15	7.36133	1.4641	5.17767	1.9354	4.655	1.9301	5.49933	3.0767
30	14.4947	1.4359	9.629	1.5461	9.03567	1.835	8.32967	1.3384
60	19.508	0.8786	14.4087	0.633	11.4842	1.8677	10.6297	1.5513
90	25.4857	0.4453	17.9593	1.241	15.9827	1.5846	11.085	1.6208
120	30.1197	0.7455	19.9953	0.7977	18.687	1.9044	14.1827	0.717
720	32.36	1.9325	22.307	0.8899	21.2367	0.3327	15.2573	1.7645

## Sheet: CR-IBU-Ratio
0	0	--	0	--	0	--	0	--
5	0.90733	0.2756	0.94433	0.3508	1.098	0.50355	1.22633	0.1769
15	1.2857	0.3552	1.45633	0.41235	1.6801	0.48635	1.66777	0.37395
30	1.87237	0.23065	2.14967	0.34175	2.07943	0.14495	1.89643	0.1541
60	3.61403	0.447	2.85333	0.26625	2.58143	0.2134	2.00143	0.0873
90	4.5847	0.3802	3.182	0.07515	3.12143	0.1306	2.14543	0.33565
120	5.12737	0.1713	3.62067	0.20755	3.1981	0.25515	2.1881	0.2256
720	5.69103	0.33175	3.65567	0.4445	3.36777	0.3517	2.46877	0.33525

## Sheet: CR-IBU-pH
0	0	--	0	--	0	--	0	--
5	0.90733	0.2756	0.94433	0.3508	1.098	0.50355	1.22633	0.1769
15	1.2857	0.3552	1.45633	0.41235	1.6801	0.48635	1.66777	0.37395
30	1.87237	0.23065	2.14967	0.34175	2.07943	0.14495	1.89643	0.1541
60	3.61403	0.447	2.85333	0.26625	2.58143	0.2134	2.00143	0.0873
90	4.5847	0.3802	3.182	0.07515	3.12143	0.1306	2.14543	0.33565
120	5.12737	0.1713	3.62067	0.20755	3.1981	0.25515	2.1881	0.2256
720	5.69103	0.33175	3.65567	0.4445	3.36777	0.3517	2.46877	0.33525

[truncated: 2 more sheets: CR-ROX-Ratio, CR-ROX-pH]
